# Supplementary material for: Identifying SARS-CoV-2 Variants of Concern through saliva-based RT-qPCR by targeting recurrent mutation sites
Source: medRxiv. 2022 Mar 4:2022.03.02.22271785. Preprint. [Version 1] doi: 10.1101/2022.03.02.22271785 (PMC8902870; doi:10.1101/2022.03.02.22271785)
Supplement: Supplement 1 — Supplemental File 1. Standard Curve Analysis of Deletion and TaqPath Spike SNP Assays [file media-1.xlsx]

## Sheet: Sheet1
Sample Name	Sample ID	batch	Plate and Well Location	Lineage	Clade	qc	Notes	Percent non-N	Median Coverage	aaSubstitutions	aaDeletions	Box Number	Box Position 1	Vial IDN 1	Box Position 2	Vial IDN 2	Box Position 3	Vial IDN 3	genbank_accession	gisaid_epi_isl
Sample 001	a1051a060c1b66c962797b0e	2	D5_PLATE1	B.1.596	20G	passed_qc		98.43	901	M:A98S,N:P67S,N:S194L,N:P199L,ORF1a:T265I,ORF1a:P1659S,ORF1a:L3352F,ORF1a:A4148V,ORF1b:P314L,ORF1b:S997L,ORF1b:V1092F,ORF1b:T1274I,ORF1b:N1653D,ORF3a:Q57H,ORF3a:V112F,ORF3a:G172V,ORF8:S24L,S:D614G,S:V1228L		B0000000022	34	USED	35	USED	36	L0000001431	OL709498	EPI_ISL_7156867
Sample 002	7d60ee1492c8c213db4dac3c	2	E5_PLATE1	B.1.2	20G	passed_qc		99.62	1148	N:P67S,N:P199L,N:D377Y,ORF1a:D139N,ORF1a:T265I,ORF1a:M2606I,ORF1a:L3352F,ORF1b:P314L,ORF1b:N1653D,ORF1b:R2613C,ORF3a:Q57H,ORF3a:G172V,ORF8:S24L,S:D614G		B0000000022	10	USED	11	USED	12	L0000002031	OL709499	EPI_ISL_7155829
Sample 003	7f457d060b52747ae605eb1c	2	C6_PLATE1	B.1.409	20A	passed_qc		95.85	383	N:S194L,ORF1a:D1088N,ORF1a:V1584M,ORF1a:N1871S,ORF1a:D2525E,ORF1a:A2891V,ORF1b:P314L,ORF3a:L108F,ORF3a:T151I,ORF3a:D155Y,ORF7a:T14I,S:D614G,S:G1124V		B0000000024	46	USED	47	USED	48	L0000002505	OL709466	EPI_ISL_7156653
Sample 004	7a41bbd376599c6be7fb6fb0	2	F6_PLATE1	B.1.2	20G	passed_qc		99.57	1503	N:P67S,N:P199L,N:D377Y,ORF1a:T265I,ORF1a:M3221I,ORF1a:L3352F,ORF1b:P314L,ORF1b:N1653D,ORF1b:R2613C,ORF3a:Q57H,ORF3a:L94F,ORF3a:G172V,ORF8:S24L,S:D614G		B0000000024	52	USED	53	USED	54	L0000002579	OL709500	EPI_ISL_7156033
Sample 005	ae78c77453f7e166d877ce65	1	C7_PLATE1	B.1.617.2	21A (Delta)	passed_qc		98.5	1086	M:I82T,N:M1X,N:D63G,N:R203M,N:G215C,N:D377Y,ORF1a:T999I,ORF1a:A1306S,ORF1a:P2046L,ORF1a:P2287S,ORF1a:V2930L,ORF1a:T3255I,ORF1a:T3646A,ORF1b:P314L,ORF1b:G662S,ORF1b:P1000L,ORF1b:I1257V,ORF1b:A1918V,ORF3a:S26L,ORF7a:V82A,ORF7a:T120I,ORF7b:T40I,ORF9b:T60A,S:T19R,S:E156G,S:L452R,S:T478K,S:D614G,S:P681R,S:D950N	ORF8:D119-,ORF8:F120-,S:F157-,S:R158-	B0000000025	43	USED	44	USED	45	L0000002530	OL709477	EPI_ISL_7156004
Sample 006	dc83a86c606a1ede648bc9ec	2	F12_PLATE3	B.1.1.7	20I (Alpha, V1)	passed_qc	17/17 B.1.1.7 SNPs	99.73	1780	N:M1X,N:D3L,N:A155V,N:R203K,N:G204R,N:S235F,ORF1a:T1001I,ORF1a:A1708D,ORF1a:I2230T,ORF1b:P218L,ORF1b:P314L,ORF1b:P1975S,ORF3a:T32I,ORF7b:A43L,ORF8:Q27*,ORF8:R52I,ORF8:K68*,ORF8:Y73C,S:N501Y,S:A570D,S:D614G,S:P681H,S:T716I,S:S982A,S:D1118H	ORF1a:S3675-,ORF1a:G3676-,ORF1a:F3677-,S:H69-,S:V70-,S:Y144-	B0000000028	55	USED	56	USED	57	L0000002915
Sample 007	30c9a7471df3548f7df42960	2	B12_PLATE2	B.1.1.7	20I (Alpha, V1)	passed_qc	17/17 B.1.1.7 SNPs	99.53	993	N:M1X,N:D3L,N:R203K,N:G204R,N:S235F,ORF1a:T1001I,ORF1a:A1708D,ORF1a:I2230T,ORF1a:A3657V,ORF1b:P218L,ORF1b:P314L,ORF1b:P1975S,ORF8:Q27*,ORF8:R52I,ORF8:K68*,ORF8:Q72H,ORF8:Y73C,S:N501Y,S:A570D,S:D614G,S:P681H,S:T716I,S:S982A,S:D1118H	ORF1a:S3675-,ORF1a:G3676-,ORF1a:F3677-,S:H69-,S:V70-,S:Y144-	B0000000030	49	USED	50	USED	51	L0000004319
Sample 008	e2509c55e9186466b7f03ab3	2	G12_PLATE2	B.1.596	20G	passed_qc		99.42	1351	E:L21V,N:P67S,N:P199L,N:E378Q,ORF1a:T265I,ORF1a:L3352F,ORF1b:P314L,ORF1b:V596I,ORF1b:V1092F,ORF1b:N1653D,ORF1b:R2613C,ORF3a:Q57H,ORF3a:G172V,ORF8:S24L,S:D614G		B0000000030	43	USED	44	USED	45	L0000003713	OL709597	EPI_ISL_7156835
Sample 009	cdd5344e0b9f33043ae7220a	2	H11_PLATE2	B.1.1.222	20B	passed_qc		99.35	1755	N:R203K,N:G204R,ORF1a:M1193I,ORF1a:I1301V,ORF1b:P314L,ORF1b:P970L,ORF1b:V972A,ORF1b:I2378T,ORF1b:I2568V,ORF9b:R32L,S:D80Y,S:D614G,S:V687I,S:T732A		B0000000030	52	USED	53	USED	54	L0000003674	OL709593	EPI_ISL_7156132
Sample 010	a7ec379c3cae2315b9042a4c	2	D8_PLATE3	B.1.1.7	20I (Alpha, V1)	passed_qc	17/17 B.1.1.7 SNPs	99.45	1229	M:A81S,N:M1X,N:D3L,N:R203K,N:G204R,N:S235F,ORF1a:T1001I,ORF1a:A1708D,ORF1a:I2230T,ORF1a:M2259I,ORF1a:P2852S,ORF1a:L3829F,ORF1b:P218L,ORF1b:P314L,ORF8:Q27*,ORF8:R52I,ORF8:C61F,ORF8:K68*,ORF8:Y73C,S:N501Y,S:A570D,S:D614G,S:P681H,S:T716I,S:S982A,S:D1118H	ORF1a:S3675-,ORF1a:G3676-,ORF1a:F3677-,S:H69-,S:V70-,S:Y144-	B0000000032	4	USED	5	USED	6	L0000003966
Sample 011	ad157cf2511cb97e737afaca	2	F1_PLATE2	B.1.243	20A	passed_qc		97.68	653	N:S194L,ORF1a:V438A,ORF1a:G2118D,ORF1a:N2523T,ORF1b:P314L,S:D614G,S:P681H		B0000000037	64	USED	65	USED	66	L0000003093	OL709528	EPI_ISL_7156930
Sample 012	09f27d40020776647f7f575e	2	E1_PLATE2	B.1.243	20A	passed_qc		98.99	1326	N:D128H,N:S194L,N:T205I,N:G238S,ORF1a:F3085S,ORF1b:P314L,ORF1b:P1567L,ORF3a:G254A,S:D614G		B0000000037	58	USED	59	USED	60	L0000004305	OL709529	EPI_ISL_7156079
Sample 013	d290a7bb2b16ef7b916719ff	2	D1_PLATE2	B.1.2	20G	passed_qc		95.74	395	N:P67S,N:P199L,ORF1a:S167I,ORF1a:T265I,ORF1a:T2967I,ORF1a:M3221I,ORF1a:L3352F,ORF1b:P314L,ORF1b:N1653D,ORF3a:Q57H,ORF3a:H78Y,ORF3a:G172V,ORF7a:T120I,ORF8:S24L,S:L5F,S:D614G,S:Q677H		B0000000037	70	USED	71	USED	72	L0000002780
Sample 014	43eec1cc986ce70126a34041	2	H1_PLATE2	B.1.596	20G	passed_qc		96.03	328	M:A98S,N:P67S,N:P199L,ORF1a:T265I,ORF1a:P1659S,ORF1a:L3352F,ORF1a:L3606F,ORF1a:A4148V,ORF1b:P314L,ORF1b:S997L,ORF1b:V1092F,ORF1b:T1274I,ORF1b:N1653D,ORF3a:Q57H,ORF3a:V112F,ORF3a:T151I,ORF3a:G172V,ORF8:S24L,S:A222V,S:D614G,S:V1228L	ORF1a:M85-	B0000000037	67	USED	68	USED	69	L0000004295	OL709558	EPI_ISL_7156628
Sample 015	965ff6e7f81ba2fd5a5461a7	2	C2_PLATE3	B.1.2	20G	passed_qc		99.73	1203	N:P67S,N:P199L,N:D377Y,ORF1a:E2K,ORF1a:T265I,ORF1a:K399R,ORF1a:T2264I,ORF1a:T3058I,ORF1a:M3221I,ORF1a:L3352F,ORF1a:E3909G,ORF1b:P314L,ORF1b:G661V,ORF1b:N1653D,ORF1b:L2017F,ORF1b:R2613C,ORF3a:Q57H,ORF3a:G172V,ORF3a:T223I,ORF7a:P84L,ORF8:S24L,S:G72R,S:D614G		B0000000039	37	USED	38	USED	39	L0000005754	OL709615	EPI_ISL_7155887
Sample 016	05bf729a07253cd1d88e1a91	2	E2_PLATE3	B.1.2	20G	passed_qc		99.72	1337	N:P67S,N:P199L,ORF1a:T265I,ORF1a:M3221I,ORF1a:L3352F,ORF1b:T42N,ORF1b:P314L,ORF1b:N1653D,ORF1b:R2613C,ORF3a:Q57H,ORF3a:D155Y,ORF3a:G172V,ORF8:Q18*,ORF8:S24L,ORF8:H40D,S:D614G,S:Q836K		B0000000039	55	USED	56	USED	57	L0000005741	OL709616	EPI_ISL_7156743
Sample 017	088aaff3489bc048f73ce26c	2	G7_PLATE2	B.1.234	20A	passed_qc		99.74	1872	N:S194L,N:D371Y,N:T391I,ORF1a:V665I,ORF1a:K684N,ORF1a:V1295F,ORF1a:K2059R,ORF1a:D2980G,ORF1a:A3657V,ORF1b:P314L,ORF8:L4F,ORF8:T26I,S:D614G		B0000000041	64	USED	65	USED	66	L0000005642	OL709566	EPI_ISL_7155770
Sample 018	59ea446000b57d8a2a9293ee	2	C11_PLATE2	B.1.2	20G	passed_qc		96.93	636	N:P67S,N:P199L,ORF1a:D139N,ORF1a:T265I,ORF1a:L3352F,ORF1b:P314L,ORF1b:T1363I,ORF1b:N1653D,ORF1b:R2613C,ORF3a:Q57H,ORF3a:G172V,ORF8:S24L,S:D614G,S:P681H		B0000000041	4	USED	5	USED	6	L0000005424	OL709582	EPI_ISL_7156932
Sample 019	704fdad301d14cf05c7c2519	2	H10_PLATE2	B.1.596	20G	passed_qc		99.74	1623	M:A98S,N:P67S,N:P199L,ORF1a:T265I,ORF1a:P1659S,ORF1a:A2129V,ORF1a:L3352F,ORF1a:A4148V,ORF1b:P314L,ORF1b:S997L,ORF1b:V1092F,ORF1b:T1274I,ORF1b:N1653D,ORF3a:Q57H,ORF3a:V112F,ORF3a:K136R,ORF3a:T151I,ORF3a:G172V,ORF8:S24L,S:D614G,S:S637A,S:V1228L		B0000000041	46	USED	47	USED	48	L0000005436	OL709583	EPI_ISL_7155877
Sample 020	60e847c8139ef6e43020c0b4	2	G10_PLATE2	B.1.2	20G	passed_qc		96.43	505	N:P67S,N:P199L,ORF1a:T265I,ORF1a:N2361K,ORF1a:M2606I,ORF1a:L3352F,ORF1b:P314L,ORF1b:T1555I,ORF1b:N1653D,ORF1b:R2613C,ORF3a:Q57H,ORF3a:G172V,ORF8:S24L,S:D614G,S:Q677H		B0000000041	25	USED	26	USED	27	L0000005422	OL709584	EPI_ISL_7156949
Sample 021	c88fd946cb2b70579ccecdaa	2	F10_PLATE2	B.1.2	20G	passed_qc		99.74	1608	N:P67S,N:P199L,ORF1a:T265I,ORF1a:V365I,ORF1a:D928E,ORF1a:M2606I,ORF1a:L3352F,ORF1b:P314L,ORF1b:K1094R,ORF1b:N1653D,ORF1b:R2613C,ORF3a:Q57H,ORF3a:G172V,ORF8:S24L,S:D614G		B0000000041	1	USED	2	USED	3	L0000005705	OL709585	EPI_ISL_7156120
Sample 022	ff55ad550c466821a183f839	2	C6_PLATE5	B.1.1.7	20I (Alpha, V1)	passed_qc	17/17 B.1.1.7 SNPs	99.69	1644	N:M1X,N:D3L,N:R203K,N:G204R,N:S235F,ORF1a:T1001I,ORF1a:G1155C,ORF1a:A1708D,ORF1a:I2230T,ORF1a:M2259I,ORF1b:P218L,ORF1b:P314L,ORF8:Q27*,ORF8:R52I,ORF8:K68*,ORF8:Y73C,S:N501Y,S:A570D,S:D614G,S:P681H,S:T716I,S:S982A,S:D1118H	ORF1a:S3675-,ORF1a:G3676-,ORF1a:F3677-,S:H69-,S:V70-,S:Y144-	B0000000044	37	USED	38	USED	39	L0000005918
Sample 023	3f0761250f69b428ebc776d5	2	E6_PLATE5	B.1.1.7	20I (Alpha, V1)	passed_qc	17/17 B.1.1.7 SNPs	99.18	1421	N:M1X,N:D3L,N:R203K,N:G204R,N:S235F,ORF1a:T1001I,ORF1a:A1708D,ORF1a:I2230T,ORF1b:P218L,ORF1b:P314L,ORF1b:P1975S,ORF7a:A64X,ORF8:Q27*,ORF8:R52I,ORF8:K68*,ORF8:Y73C,S:V327I,S:N501Y,S:A570D,S:D614G,S:P681H,S:T716I,S:S982A,S:D1118H	ORF1a:S3675-,ORF1a:G3676-,ORF1a:F3677-,ORF7a:T61-,ORF7a:Q62-,ORF7a:F63-,S:H69-,S:V70-,S:Y144-	B0000000044	10	USED	11	USED	12	L0000005915
Sample 024	927f37ca7c9865a542b4530f	2	C7_PLATE5	B.1.1.7	20I (Alpha, V1)	passed_qc	17/17 B.1.1.7 SNPs	96.47	483	N:M1X,N:D3L,N:R203K,N:G204R,N:S235F,ORF1a:I280L,ORF1a:T1001I,ORF1a:A1708D,ORF1a:I2230T,ORF1b:P314L,ORF3a:W131C,ORF8:Q27*,ORF8:R52I,ORF8:K68*,ORF8:Y73C,S:N501Y,S:A570D,S:D614G,S:P681H,S:T716I,S:S982A,S:D1118H	ORF1a:S3675-,ORF1a:G3676-,ORF1a:F3677-,S:H69-,S:V70-,S:Y144-	B0000000044	13	USED	14	USED	15	L0000005875
Sample 025	f16852233d403a67cc7cf807	2	E9_PLATE5	B.1.1.7	20I (Alpha, V1)	passed_qc	17/17 B.1.1.7 SNPs	99.73	1589	N:M1X,N:D3L,N:A155V,N:R203K,N:G204R,N:S235F,ORF1a:P971L,ORF1a:T1001I,ORF1a:A1708D,ORF1a:T2183I,ORF1a:I2230T,ORF1b:P218L,ORF1b:P314L,ORF1b:P1975S,ORF7b:A43L,ORF8:Q27*,ORF8:R52I,ORF8:K68*,ORF8:Y73C,S:N501Y,S:A570D,S:D614G,S:P681H,S:T716I,S:S982A,S:D1118H	ORF1a:S3675-,ORF1a:G3676-,ORF1a:F3677-,S:H69-,S:V70-,S:Y144-	B0000000046	37	USED	38	USED	39	L0000005546
Sample 026	19cd7fcf034321cb3508b323	2	A9_PLATE5	B.1.1.7	20I (Alpha, V1)	passed_qc	17/17 B.1.1.7 SNPs	98.06	1096	N:M1X,N:D3L,N:R203K,N:G204R,N:S235F,N:H300Y,ORF1a:T1001I,ORF1a:A1708D,ORF1a:I2230T,ORF1a:A2345V,ORF1b:P314L,ORF8:Q27*,ORF8:R52I,ORF8:K68*,ORF8:Y73C,S:N501Y,S:A570D,S:D614G,S:P681H,S:T716I,S:S982A,S:D1118H	ORF1a:S3675-,ORF1a:G3676-,ORF1a:F3677-,S:H69-,S:V70-,S:Y144-	B0000000046	28	USED	29	USED	30	L0000005505
Sample 027	2903f6f2f0fcbe3b5a4c3150	2	G8_PLATE1	B.1	20A	passed_qc		99.74	1579	N:T205I,ORF1a:E1293K,ORF1b:P314L,ORF1b:T1050I,ORF1b:S2076F,ORF3a:Q57H,S:D614G		B0000000056	28	USED	29	USED	30	L0000008284	OL709476	EPI_ISL_7155818
Sample 028	dc179b4930bc7b77d61acc23	2	H9_PLATE1	B.1.429	21C (Epsilon)	passed_qc		98.82	1029	N:T205I,ORF1a:T265I,ORF1a:I4205V,ORF1b:P314L,ORF1b:D1183Y,ORF3a:Q57H,ORF3a:Y264H,S:S13I,S:P26S,S:W152C,S:L452R,S:D614G		B0000000056	22	USED	23	USED	24	L0000008012	OL709486	EPI_ISL_7156861
Sample 029	6ba58d985d77cc355575a8a7	2	H8_PLATE1	B.1.2	20G	passed_qc		98.5	914	N:G30R,N:P67S,N:P199L,ORF1a:T265I,ORF1a:M2606I,ORF1a:L3352F,ORF1b:P314L,ORF1b:N1653D,ORF1b:R2613C,ORF3a:Q57H,ORF3a:G172V,ORF8:S24L,ORF9b:M26I,S:D614G		B0000000056	67	USED	68	USED	69	L0000008271	OL709522	EPI_ISL_7156883
Sample 030	fdb174ea0382e8140cebb1f7	2	C10_PLATE3	B.1.1.7	20I (Alpha, V1)	passed_qc	17/17 B.1.1.7 SNPs	99.75	1097	N:M1X,N:D3L,N:R203K,N:G204R,N:S235F,ORF1a:T1001I,ORF1a:A1708D,ORF1a:I2230T,ORF1a:L3829F,ORF1b:P218L,ORF1b:P314L,ORF1b:P1975S,ORF7b:M24L,ORF8:Q27*,ORF8:R52I,ORF8:K68*,ORF8:Y73C,S:N501Y,S:A570D,S:D614G,S:P681H,S:T716I,S:S982A,S:D1118H	ORF1a:S3675-,ORF1a:G3676-,ORF1a:F3677-,S:H69-,S:V70-,S:Y144-	B0000000057	4	USED	5	USED	6	L0000008298
Sample 031	62a227597efe3b6e02d051e3	2	F10_PLATE3	B.1.1.7	20I (Alpha, V1)	passed_qc	16/17 B.1.1.7 SNPs	98.1	814	N:M1X,N:D3L,N:A155V,N:R203K,N:G204R,N:S235F,ORF1a:T1001I,ORF1a:A1708D,ORF1a:T2093I,ORF1a:I2230T,ORF1b:P218L,ORF1b:P314L,ORF1b:P1975S,ORF7b:A43V,ORF8:Q27*,ORF8:R52I,ORF8:K68*,ORF8:Y73C,S:A570D,S:D614G,S:P681H,S:T716I,S:S982A,S:D1118H	ORF1a:S3675-,ORF1a:G3676-,ORF1a:F3677-,S:H69-,S:V70-,S:Y144-	B0000000057	10	USED	11	USED	12	L0000008261
Sample 032	9d9789c596bb5a817906199a	2	D11_PLATE3	B.1.1.7	20I (Alpha, V1)	passed_qc	17/17 B.1.1.7 SNPs	99.75	1798	N:M1X,N:D3L,N:R203K,N:G204R,N:S235F,ORF1a:T1001I,ORF1a:T1567I,ORF1a:A1708D,ORF1a:I2230T,ORF1a:A3657V,ORF1a:L3829F,ORF1b:P218L,ORF1b:P314L,ORF1b:P1975S,ORF8:Q27*,ORF8:R52I,ORF8:K68*,ORF8:Q72H,ORF8:Y73C,S:N501Y,S:A570D,S:D614G,S:P681H,S:T716I,S:S982A,S:D1118H	ORF1a:S3675-,ORF1a:G3676-,ORF1a:F3677-,S:H69-,S:V70-,S:Y144-	B0000000057	55	USED	56	USED	57	L0000008264
Sample 033	686471d6d3bede490227cb77	2	F11_PLATE3	B.1.1.7	20I (Alpha, V1)	passed_qc	17/17 B.1.1.7 SNPs	99.68	1555	N:M1X,N:D3L,N:A155V,N:R203K,N:G204R,N:S235F,ORF1a:T1001I,ORF1a:A1708D,ORF1a:I2230T,ORF1b:P218L,ORF1b:P314L,ORF1b:P1975S,ORF3a:T32I,ORF8:Q27*,ORF8:R52I,ORF8:K68*,ORF8:Y73C,S:N501Y,S:A570D,S:D614G,S:P681H,S:T716I,S:S982A,S:D1118H	ORF1a:S3675-,ORF1a:G3676-,ORF1a:F3677-,S:H69-,S:V70-,S:Y144-	B0000000057	43	USED	44	USED	45	L0000008246
Sample 034	fc62147f61116de454fd44e9	2	A9_PLATE2	B.1.2	20G	passed_qc		97.29	763	M:D209Y,N:P67S,N:P199L,N:D377Y,ORF1a:T265I,ORF1a:M2606I,ORF1a:L3352F,ORF1b:P314L,ORF1b:N1653D,ORF1b:R2613C,ORF3a:A54S,ORF3a:Q57H,ORF3a:G172V,ORF8:S24L,S:D614G,S:Q677H		B0000000059	70	USED	71	USED	72	L0000008996	OL709576	EPI_ISL_7156929
Sample 035	1759cd6fad7ccb808504df14	2	F9_PLATE2	B.1.240	20A	passed_qc		95.77	468	M:A2V,N:S194L,N:D377Y,ORF1a:A498V,ORF1b:P314L,ORF1b:H1087Y,S:D614G		B0000000059	22	USED	23	USED	24	L0000006212	OL709572	EPI_ISL_7156586
Sample 036	d5f7a028369a395e2948e137	2	H8_PLATE2	B.1.596	20G	passed_qc		98.96	1012	M:A98S,N:P67S,N:P199L,ORF1a:T265I,ORF1a:P1659S,ORF1a:L3352F,ORF1a:A4148V,ORF1b:P314L,ORF1b:S997L,ORF1b:V1092F,ORF1b:T1274I,ORF1b:N1653D,ORF3a:Q57H,ORF3a:V112F,ORF3a:T151I,ORF3a:G172V,ORF8:S24L,S:A222V,S:D614G,S:V1228L		B0000000059	16	USED	17	USED	18	L0000008982	OL709574	EPI_ISL_7156853
Sample 037	5d6270b35c6d2df79101cb5f	2	F2_PLATE1	B.1.2	20G	passed_qc		99.74	1862	N:P67S,N:P199L,ORF1a:T265I,ORF1a:V365I,ORF1a:R724S,ORF1a:M2606I,ORF1a:L3352F,ORF1b:P314L,ORF1b:K1094R,ORF1b:N1653D,ORF1b:V1905L,ORF1b:R2613C,ORF3a:Q57H,ORF3a:G172V,ORF8:S24L,S:D614G		B0000000062	31	USED	32	USED	33	L0000008874	OL709445	EPI_ISL_7155960
Sample 038	0f7c947103814bec651c8120	2	E4_PLATE2	B.1.243	20A	passed_qc		99.74	1742	N:D128H,N:S194L,N:T205I,N:G238S,ORF1a:F3085S,ORF1b:P314L,ORF1b:P1567L,ORF3a:G254A,S:D614G		B0000000063	58	USED	59	USED	60	L0000006258	OL709557	EPI_ISL_7156103
Sample 039	aa41bffca6f82b9d1b86ecd3	2	A6_PLATE2	B.1.243	20A	passed_qc		98.3	963	N:D128H,N:S194L,N:T205I,N:G238S,ORF1a:F3085S,ORF1b:P314L,ORF1b:P1567L,ORF3a:G254A,S:D614G		B0000000063	4	USED	5	USED	6	L0000008776	OL709559	EPI_ISL_7156882
Sample 040	0457e0a487493fd6d0d82ac3	2	F6_PLATE2	B.1.243	20A	passed_qc		98.97	1125	N:S194L,ORF1a:V438A,ORF1a:G2118D,ORF1a:N2523T,ORF1b:P314L,ORF1b:I1539T,S:D614G,S:P681H		B0000000066	19	USED	20	USED	21	L0000008498	OL709527	EPI_ISL_7156072
Sample 041	9233ed6ac10411c74732c44a	2	A7_PLATE3	B.1.1.7	20I (Alpha, V1)	passed_qc	16/17 B.1.1.7 SNPs	98.23	1133	N:M1X,N:D3L,N:R203K,N:G204R,N:S235F,ORF1a:A206V,ORF1a:T1001I,ORF1a:A1708D,ORF1a:I2230T,ORF1a:M2259I,ORF1b:P218L,ORF1b:P314L,ORF8:Q27*,ORF8:R52I,ORF8:C61F,ORF8:K68*,ORF8:Y73C,S:A570D,S:D614G,S:P681H,S:T716I,S:S982A,S:D1118H	ORF1a:S3675-,ORF1a:G3676-,ORF1a:F3677-,S:H69-,S:V70-,S:Y144-	B0000000067	13	USED	14	USED	15	L0000005958
Sample 042	cccddba9de9775f3631fddc8	2	B10_PLATE5	B.1.1.7	20I (Alpha, V1)	passed_qc	17/17 B.1.1.7 SNPs	99.75	1595	N:M1X,N:D3L,N:R203K,N:G204R,N:S235F,ORF1a:T1001I,ORF1a:A1708D,ORF1a:I2230T,ORF1a:A2345V,ORF1b:P314L,ORF7a:T14I,ORF8:Q27*,ORF8:R52I,ORF8:K68*,ORF8:Y73C,S:N501Y,S:A570D,S:D614G,S:P681H,S:T716I,S:S982A,S:D1118H	ORF1a:S3675-,ORF1a:G3676-,ORF1a:F3677-,S:H69-,S:V70-,S:Y144-	B0000000068	40	USED	41	USED	42	L0000008739
Sample 043	2cfef05cc56c7832c05550e7	2	F9_PLATE5	B.1.1.7	20I (Alpha, V1)	passed_qc	17/17 B.1.1.7 SNPs	96.13	755	N:M1X,N:D3L,N:A155V,N:R203K,N:G204R,N:S235F,ORF1a:P971L,ORF1a:T1001I,ORF1a:A1708D,ORF1a:T2183I,ORF1a:I2230T,ORF1b:P218L,ORF1b:P314L,ORF7b:H42X,ORF8:Q27*,ORF8:R52I,ORF8:K68*,ORF8:Y73C,S:N501Y,S:A570D,S:D614G,S:P681H,S:T716I,S:S982A,S:D1118H	ORF1a:S3675-,ORF1a:G3676-,ORF1a:F3677-,S:H69-,S:V70-,S:Y144-	B0000000068	28	USED	29	USED	30	L0000008515
Sample 044	ba6dc961e3f9f36cc593ffcc	2	A1_PLATE4	P.1	20J (Gamma, V3)	passed_qc	15/17 P.1 (B.1.1.28.1) SNPs	96.19	1052	N:P80R,N:R203K,N:G204R,ORF1a:H388Y,ORF1a:A859V,ORF1a:S1188L,ORF1a:K1795Q,ORF1a:T4355I,ORF1b:P314L,ORF1b:E1264D,ORF3a:S253P,ORF8:E92K,ORF9b:Q77E,S:L18F,S:T20N,S:P26S,S:D138Y,S:R190S,S:K417T,S:E484K,S:N501Y,S:D614G,S:H655Y,S:T1027I,S:V1176F	ORF1a:S3675-,ORF1a:G3676-,ORF1a:F3677-	B0000000068	70	USED	71	USED	72	L0000008734
Sample 045	f2bece7c9624ac9e6173489d	2	C1_PLATE4	P.1	20J (Gamma, V3)	passed_qc	15/17 P.1 (B.1.1.28.1) SNPs	96.76	980	N:P80R,N:R203K,N:G204R,ORF1a:S1188L,ORF1a:K1795Q,ORF1a:K3573R,ORF1b:P314L,ORF1b:E1264D,ORF3a:S253P,ORF8:E92K,ORF9b:Q77E,S:L18F,S:T20N,S:P26S,S:D138Y,S:R190S,S:K417T,S:E484K,S:N501Y,S:D614G,S:H655Y,S:T1027I,S:V1176F	ORF1a:S3675-,ORF1a:G3676-,ORF1a:F3677-	B0000000068	7	USED	8	USED	9	L0000008545
Sample 046	ddbf897f724474f47e1e9015	2	B1_PLATE4	P.1	20J (Gamma, V3)	passed_qc	15/17 P.1 (B.1.1.28.1) SNPs	97.08	1227	N:P80R,N:R203K,N:G204R,ORF1a:H388Y,ORF1a:A859V,ORF1a:S1188L,ORF1a:K1795Q,ORF1a:T4355I,ORF1b:P314L,ORF1b:E1264D,ORF3a:S253P,ORF8:E92K,ORF9b:Q77E,S:L18F,S:T20N,S:P26S,S:D138Y,S:R190S,S:K417T,S:E484K,S:N501Y,S:D614G,S:H655Y,S:T1027I,S:V1176F	ORF1a:S3675-,ORF1a:G3676-,ORF1a:F3677-	B0000000068	10	USED	11	USED	12	L0000008538
Sample 047	0659fca178ab9ab413bb7b2b	2	D1_PLATE4	B.1.351	20H (Beta, V2)	passed_qc	9/9 B.1.351 SNPs	96.7	657	E:P71L,N:T205I,ORF1a:T265I,ORF1a:K1655N,ORF1a:S2493I,ORF1a:A2593V,ORF1a:K3353R,ORF1b:P314L,ORF1b:T1511I,ORF3a:Q57H,ORF3a:S171L,ORF8:I121L,S:D80A,S:D215G,S:L242H,S:K417N,S:E484K,S:N501Y,S:D614G,S:A701V	ORF1a:S3675-,ORF1a:G3676-,ORF1a:F3677-,S:A243-,S:L244-,S:H245-	B0000000068	4	USED	5	USED	6	L0000008529
Sample 048	a80b260ea5b9d843ae3fa14e	2	A11_PLATE5	B.1.1.7	20I (Alpha, V1)	passed_qc	17/17 B.1.1.7 SNPs	97.48	900	N:M1X,N:D3L,N:R203K,N:G204R,N:S235F,ORF1a:E913D,ORF1a:T1001I,ORF1a:A1708D,ORF1a:A2033S,ORF1a:I2230T,ORF1a:M2259I,ORF1b:P218L,ORF1b:P314L,ORF3a:P240S,ORF8:Q27*,ORF8:R52I,ORF8:K68*,ORF8:Y73C,S:N501Y,S:A570D,S:D614G,S:P631S,S:P681H,S:T716I,S:S982A,S:D1118H	ORF1a:S3675-,ORF1a:G3676-,ORF1a:F3677-,S:H69-,S:V70-,S:Y144-	B0000000069	43	USED	44	USED	45	L0000008692
Sample 049	ba41570e7f852e5f3e55805f	2	G10_PLATE5	B.1.1.7	20I (Alpha, V1)	passed_qc	17/17 B.1.1.7 SNPs	98.96	835	N:M1X,N:D3L,N:R203K,N:G204R,N:T205N,N:S235F,ORF1a:T1001I,ORF1a:T1055I,ORF1a:A1708D,ORF1a:I2230T,ORF1a:H3509Y,ORF1b:P218L,ORF1b:P314L,ORF1b:L1351F,ORF1b:P1975S,ORF3a:P104L,ORF8:Q27*,ORF8:R52I,ORF8:K68*,ORF8:Y73C,S:N501Y,S:A570D,S:D614G,S:P681H,S:T716I,S:S982A,S:D1118H	ORF1a:S3675-,ORF1a:G3676-,ORF1a:F3677-,S:H69-,S:V70-,S:Y144-	B0000000069	67	USED	68	USED	69	L0000008670
Sample 050	bb43ffaeb3029e1e02a7f32c	2	F1_PLATE4	P.1	20J (Gamma, V3)	passed_qc	15/17 P.1 (B.1.1.28.1) SNPs	99.75	1393	N:P80R,N:R203K,N:G204R,ORF1a:H388Y,ORF1a:A859V,ORF1a:S1188L,ORF1a:K1795Q,ORF1a:T4355I,ORF1b:P314L,ORF1b:E1264D,ORF3a:S253P,ORF8:E92K,ORF9b:Q77E,S:L18F,S:T20N,S:P26S,S:D138Y,S:R190S,S:K417T,S:E484K,S:N501Y,S:D614G,S:H655Y,S:T1027I,S:V1176F	ORF1a:S3675-,ORF1a:G3676-,ORF1a:F3677-	B0000000069	1	USED	2	USED	3	L0000008662
Sample 051	e2e4172a146f2c46a770bff6	2	G1_PLATE4	P.1	20J (Gamma, V3)	passed_qc	15/17 P.1 (B.1.1.28.1) SNPs	96.27	815	N:P80R,N:R203K,N:G204R,ORF1a:H388Y,ORF1a:A859V,ORF1a:S1188L,ORF1a:K1795Q,ORF1a:T4355I,ORF1b:P314L,ORF1b:E1264D,ORF3a:S253P,ORF6:V5I,ORF8:E92K,ORF9b:Q77E,S:L18F,S:T20N,S:P26S,S:D138Y,S:R190S,S:K417T,S:E484K,S:N501Y,S:D614G,S:H655Y,S:T1027I,S:V1176F	ORF1a:S3675-,ORF1a:G3676-,ORF1a:F3677-	B0000000069	10	USED	11	USED	12	L0000008661
Sample 052	ebed5d29e849b7885b9bbb9a	2	H10_PLATE5	B.1.617.2	21A (Delta)	passed_qc		98.47	1578	M:I82T,N:M1X,N:D63G,N:R203M,N:G215C,N:T296I,N:D377Y,ORF1a:A1306S,ORF1a:A1851D,ORF1a:P2046L,ORF1a:A2213V,ORF1a:P2287S,ORF1a:V2930L,ORF1a:T3255I,ORF1a:T3646A,ORF1b:P314L,ORF1b:G662S,ORF1b:P1000L,ORF1b:A1918V,ORF3a:S26L,ORF7a:V82A,ORF7a:T120I,ORF7b:T40I,ORF9b:T60A,S:T19R,S:T95I,S:E156G,S:L452R,S:T478K,S:D614G,S:P681R,S:D950N	ORF8:D119-,ORF8:F120-,S:F157-,S:R158-	B0000000069	34	USED	35	USED	36	L0000008669
Sample 053	5ed76e4ea138d29b2c972d9f	2	F4_PLATE4	B.1.1.7	20I (Alpha, V1)	passed_qc	17/17 B.1.1.7 SNPs	99.51	1498	N:M1X,N:D3L,N:R203K,N:G204R,N:S235F,ORF1a:I280L,ORF1a:T1001I,ORF1a:A1708D,ORF1a:I2230T,ORF1b:P314L,ORF3a:W131C,ORF8:Q27*,ORF8:R52I,ORF8:K68*,ORF8:Y73C,S:N501Y,S:A570D,S:D614G,S:P681H,S:T716I,S:S982A,S:D1118H	ORF1a:S3675-,ORF1a:G3676-,ORF1a:F3677-,S:H69-,S:V70-,S:Y144-	B0000000070	7	USED	8	USED	9	L0000006486
Sample 054	ab6f23ea32867df0c05bc1ae	2	G4_PLATE4	B.1.1.7	20I (Alpha, V1)	passed_qc	17/17 B.1.1.7 SNPs	97.84	999	N:M1X,N:D3L,N:R203K,N:G204R,N:S235F,ORF1a:I280L,ORF1a:T1001I,ORF1a:A1708D,ORF1a:I2230T,ORF1b:P314L,ORF3a:W131C,ORF8:Q27*,ORF8:R52I,ORF8:K68*,ORF8:Y73C,S:N501Y,S:A570D,S:D614G,S:P681H,S:T716I,S:S982A,S:D1118H	ORF1a:S3675-,ORF1a:G3676-,ORF1a:F3677-,S:H69-,S:V70-,S:Y144-	B0000000070	4	USED	5	USED	6	L0000006344
Sample 055	775c66fb84cb8a1fde714d91	2	H2_PLATE4	B.1.1.7	20I (Alpha, V1)	passed_qc	17/17 B.1.1.7 SNPs	99.74	1937	M:V70L,N:M1X,N:D3L,N:R203K,N:G204R,N:S235F,ORF1a:T1001I,ORF1a:M1586I,ORF1a:A1708D,ORF1a:I2230T,ORF1b:T253A,ORF1b:P314L,ORF1b:K1383R,ORF1b:D2499N,ORF8:Q27*,ORF8:R52I,ORF8:Y73C,S:N501Y,S:A570D,S:D614G,S:P681H,S:T716I,S:S982A,S:D1118H	ORF1a:S3675-,ORF1a:G3676-,ORF1a:F3677-,S:H69-,S:V70-,S:Y144-	B0000000070	40	USED	41	USED	42	L0000006493
Sample 056	d13c3a01878b055528a82d6c	2	D2_PLATE4	P.1	20J (Gamma, V3)	passed_qc	15/17 P.1 (B.1.1.28.1) SNPs	99.76	1764	N:P80R,N:R203K,N:G204R,ORF1a:H388Y,ORF1a:A859V,ORF1a:S1188L,ORF1a:K1795Q,ORF1a:T4355I,ORF1b:P314L,ORF1b:E1264D,ORF3a:S253P,ORF8:E92K,ORF9b:Q77E,S:L18F,S:T20N,S:P26S,S:D138Y,S:R190S,S:K417T,S:E484K,S:N501Y,S:D614G,S:H655Y,S:T1027I,S:V1176F	ORF1a:S3675-,ORF1a:G3676-,ORF1a:F3677-	B0000000070	1	USED	2	USED	3	L0000006371
Sample 057	596bbf9f9e30c755ee6e8978	2	E3_PLATE4	P.1	20J (Gamma, V3)	passed_qc	15/17 P.1 (B.1.1.28.1) SNPs	98.99	1382	N:P80R,N:R203K,N:G204R,ORF1a:H388Y,ORF1a:A859V,ORF1a:S1188L,ORF1a:K1795Q,ORF1a:T4355I,ORF1b:P314L,ORF1b:E1264D,ORF3a:S253P,ORF8:E92K,ORF9b:Q77E,S:L18F,S:T20N,S:P26S,S:D138Y,S:R190S,S:K417T,S:E484K,S:N501Y,S:D614G,S:H655Y,S:T1027I,S:V1176F	ORF1a:S3675-,ORF1a:G3676-,ORF1a:F3677-	B0000000070	55	USED	56	USED	57	L0000006354
Sample 058	82622c0ddfef6daf81c98045	2	D3_PLATE4	B.1.526	21F (Iota)	passed_qc		99.73	1305	N:M1X,N:P199L,N:M234I,ORF1a:T265I,ORF1a:E743D,ORF1a:L3201P,ORF1a:P3504S,ORF1b:P314L,ORF1b:Q1011H,ORF1b:F2314L,ORF3a:P36L,ORF3a:P42L,ORF3a:Q57H,ORF8:T11I,ORF9b:T83I,S:L5F,S:T95I,S:D253G,S:S477N,S:D614G,S:A701V,S:K1073N	ORF1a:S3675-,ORF1a:G3676-,ORF1a:F3677-	B0000000070	67	USED	68	USED	69	L0000006346
Sample 059	49fb5965711a613f5671be6a	2	B3_PLATE4	P.1	20J (Gamma, V3)	passed_qc	15/17 P.1 (B.1.1.28.1) SNPs	96.82	1299	N:P80R,N:R203K,N:G204R,ORF1a:H388Y,ORF1a:A859V,ORF1a:S1188L,ORF1a:K1795Q,ORF1a:T4355I,ORF1b:P314L,ORF1b:E1264D,ORF3a:S253P,ORF8:E92K,ORF9b:Q77E,S:L18F,S:T20N,S:P26S,S:D138Y,S:R190S,S:K417T,S:E484K,S:N501Y,S:D614G,S:H655Y,S:T1027I,S:V1176F	ORF1a:S3675-,ORF1a:G3676-,ORF1a:F3677-	B0000000070	37	USED	38	USED	39	L0000006342
Sample 060	f19f8ec959ac990e958db9f1	2	F2_PLATE4	P.1	20J (Gamma, V3)	passed_qc	15/17 P.1 (B.1.1.28.1) SNPs	98.56	1370	M:T7I,N:P80R,N:R203K,N:G204R,ORF1a:V84E,ORF1a:S1188L,ORF1a:K1795Q,ORF1b:D161Y,ORF1b:P314L,ORF1b:E1184N,ORF1b:E1264D,ORF3a:S253P,ORF8:E92K,ORF9b:Q77E,S:L18F,S:T20N,S:P26S,S:D138Y,S:R190S,S:K417T,S:E484K,S:N501Y,S:D614G,S:H655Y,S:T1027I,S:V1176F	ORF1a:M85-,ORF1a:V86-,ORF1a:E87-,ORF1a:S3675-,ORF1a:G3676-,ORF1a:F3677-	B0000000070	16	USED	17	USED	18	L0000006387
Sample 061	f9f9ef8483ed21896d8c04f3	2	A4_PLATE4	P.1	20J (Gamma, V3)	passed_qc	15/17 P.1 (B.1.1.28.1) SNPs	97.33	1334	N:P80R,N:R203K,N:G204R,ORF1a:H388Y,ORF1a:A859V,ORF1a:S1188L,ORF1a:K1795Q,ORF1a:T4355I,ORF1b:P314L,ORF1b:E1264D,ORF3a:S253P,ORF8:E92K,ORF9b:Q77E,S:L18F,S:T20N,S:P26S,S:D138Y,S:R190S,S:K417T,S:E484K,S:N501Y,S:D614G,S:H655Y,S:T1027I,S:V1176F	ORF1a:S3675-,ORF1a:G3676-,ORF1a:F3677-	B0000000070	49	USED	50	USED	51	L0000006343
Sample 062	1146d4a0abe07398313a25fe	2	C4_PLATE4	B.1.1.7	20I (Alpha, V1)	passed_qc	17/17 B.1.1.7 SNPs	96.03	627	N:M1X,N:D3L,N:R203K,N:G204R,N:S235F,ORF1a:H81R,ORF1a:T1001I,ORF1a:S1641I,ORF1a:A1708D,ORF1a:I2230T,ORF1b:P218L,ORF1b:P314L,ORF1b:G1136C,ORF1b:A1711S,ORF8:Q27*,ORF8:R52I,ORF8:K68*,ORF8:Y73C,S:N501Y,S:A570D,S:D614G,S:P681H,S:T716I,S:S982A,S:D1118H	ORF1a:S3675-,ORF1a:G3676-,ORF1a:F3677-,S:H69-,S:V70-,S:Y144-	B0000000070	52	USED	53	USED	54	L0000006368
Sample 063	34b00584114b34f631d000b9	2	G3_PLATE4	B.1.1.7	20I (Alpha, V1)	passed_qc	16/17 B.1.1.7 SNPs	96.14	727	N:M1X,N:D3L,N:A156S,N:R203K,N:G204R,N:S235F,ORF1a:T1001I,ORF1a:L1130F,ORF1a:I2230T,ORF1a:T2846I,ORF1b:P314L,ORF8:Q27*,ORF8:R52I,ORF8:Y73C,S:N501Y,S:A570D,S:D614G,S:P681H,S:T716I,S:S982A,S:D1118H	ORF1a:S3675-,ORF1a:G3676-,ORF1a:F3677-,S:H69-,S:V70-,S:Y144-	B0000000070	46	USED	47	USED	48	L0000008203
Sample 064	50113c6ce13b2c0bbc676bf9	2	H3_PLATE4	B.1.1.7	20I (Alpha, V1)	passed_qc	17/17 B.1.1.7 SNPs	99.72	1636	N:M1X,N:D3L,N:R203K,N:G204R,N:S235F,ORF1a:G894C,ORF1a:T1001I,ORF1a:A1708D,ORF1a:L2146F,ORF1a:I2230T,ORF1b:P218L,ORF1b:P314L,ORF1b:P1975S,ORF8:Q27*,ORF8:R52I,ORF8:K68*,ORF8:Y73C,S:N501Y,S:A570D,S:D614G,S:P681H,S:T716I,S:S982A,S:D1118H	ORF1a:S3675-,ORF1a:G3676-,ORF1a:F3677-,S:H69-,S:V70-,S:Y144-	B0000000070	13	USED	14	USED	15	L0000006324
Sample 065	ccfe3eb9a8d5f3adcb3077b6	2	B4_PLATE4	P.1	20J (Gamma, V3)	passed_qc	15/17 P.1 (B.1.1.28.1) SNPs	97.12	1026	M:T7I,N:P80R,N:R203K,N:G204R,ORF1a:V84E,ORF1a:S1188L,ORF1a:K1795Q,ORF1b:D161Y,ORF1b:P314L,ORF1b:E1184N,ORF1b:E1264D,ORF3a:S253P,ORF8:E92K,ORF9b:Q77E,S:L18F,S:T20N,S:P26S,S:D138Y,S:R190S,S:K417T,S:E484K,S:N501Y,S:D614G,S:H655Y,S:T1027I,S:V1176F	ORF1a:M85-,ORF1a:V86-,ORF1a:E87-,ORF1a:S3675-,ORF1a:G3676-,ORF1a:F3677-	B0000000070	64	USED	65	USED	66	L0000006377
Sample 066	05bdedb28d6122430786cfb9	2	E4_PLATE4	P.1	20J (Gamma, V3)	passed_qc	15/17 P.1 (B.1.1.28.1) SNPs	97.69	1148	N:P80R,N:R203K,N:G204R,ORF1a:S1188L,ORF1a:K1795Q,ORF1a:S2303F,ORF1a:K3573R,ORF1b:P314L,ORF1b:E1264D,ORF3a:S253P,ORF8:E92K,ORF9b:Q77E,S:L18F,S:T20N,S:P26S,S:D138Y,S:R190S,S:K417T,S:E484K,S:N501Y,S:D614G,S:H655Y,S:T1027I,S:V1176F	ORF1a:S3675-,ORF1a:G3676-,ORF1a:F3677-	B0000000070	61	USED	62	USED	63	L0000006347
Sample 067	8be16b868ee923d2c8d2c82c	2	A5_PLATE4	B.1.1.7	20I (Alpha, V1)	passed_qc	17/17 B.1.1.7 SNPs	98	1149	M:A81S,N:M1X,N:D3L,N:R203K,N:G204R,N:S235F,ORF1a:T1001I,ORF1a:A1708D,ORF1a:I2230T,ORF1a:M2259I,ORF1b:P218L,ORF1b:P314L,ORF8:Q27*,ORF8:R52I,ORF8:C61F,ORF8:K68*,ORF8:Y73C,S:N501Y,S:A570D,S:D614G,S:P681H,S:T716I,S:S982A,S:D1118H	ORF1a:S3675-,ORF1a:G3676-,ORF1a:F3677-,S:H69-,S:V70-,S:Y144-	B0000000071	19	USED	20	USED	21	L0000006495
Sample 068	e8e986d87144cbb3f27c5b5c	2	H6_PLATE4	P.1	20J (Gamma, V3)	passed_qc	15/17 P.1 (B.1.1.28.1) SNPs	98.87	1806	N:P80R,N:R203K,N:G204R,ORF1a:H388Y,ORF1a:A859V,ORF1a:S1188L,ORF1a:K1795Q,ORF1a:T4355I,ORF1b:P314L,ORF1b:E1264D,ORF3a:S253P,ORF8:E92K,ORF9b:Q77E,S:L18F,S:T20N,S:P26S,S:D138Y,S:R190S,S:K417T,S:E484K,S:N501Y,S:D614G,S:H655Y,S:T1027I,S:V1176F	ORF1a:S3675-,ORF1a:G3676-,ORF1a:F3677-	B0000000071	46	USED	47	USED	48	L0000008633
Sample 069	d6f01335e1198b5fd3ccf73e	2	C7_PLATE4	P.1	20J (Gamma, V3)	passed_qc	15/17 P.1 (B.1.1.28.1) SNPs	96.55	983	N:P80R,N:R203K,N:G204R,ORF1a:H388Y,ORF1a:A859V,ORF1a:S1188L,ORF1a:K1795Q,ORF1a:T4355I,ORF1b:P314L,ORF1b:E1264D,ORF3a:S253P,ORF8:E92K,ORF9b:Q77E,S:L18F,S:T20N,S:P26S,S:D138Y,S:R190S,S:K417T,S:E484K,S:N501Y,S:D614G,S:H655Y,S:T1027I,S:V1176F	ORF1a:S3675-,ORF1a:G3676-,ORF1a:F3677-	B0000000071	58	USED	59	USED	60	L0000008838
Sample 070	fc413c3c05a39d27a5e3fb84	2	D5_PLATE4	P.1	20J (Gamma, V3)	passed_qc	15/17 P.1 (B.1.1.28.1) SNPs	98.86	1675	N:P80R,N:R203K,N:G204R,ORF1a:H388Y,ORF1a:A859V,ORF1a:S1188L,ORF1a:K1795Q,ORF1a:T4355I,ORF1b:P314L,ORF1b:E1264D,ORF3a:S253P,ORF8:E92K,ORF9b:Q77E,S:L18F,S:T20N,S:P26S,S:D138Y,S:R190S,S:K417T,S:E484K,S:N501Y,S:D614G,S:H655Y,S:T1027I,S:V1176F	ORF1a:S3675-,ORF1a:G3676-,ORF1a:F3677-	B0000000071	70	USED	71	USED	72	L0000008855
Sample 071	e97c9bb755b115bcd636746f	2	D8_PLATE4	B.1.1.7	20I (Alpha, V1)	passed_qc	17/17 B.1.1.7 SNPs	99	1427	N:M1X,N:D3L,N:R203K,N:G204R,N:S235F,ORF1a:T1001I,ORF1a:A1708D,ORF1a:I2230T,ORF1b:P218L,ORF1b:P314L,ORF8:Q27*,ORF8:R52I,ORF8:K68*,ORF8:Y73C,S:V327I,S:N501Y,S:A570D,S:D614G,S:P681H,S:T716I,S:S982A,S:D1118H	ORF1a:S3675-,ORF1a:G3676-,ORF1a:F3677-,S:H69-,S:V70-,S:Y144-	B0000000072	64	USED	65	USED	66	L0000006610
Sample 072	2021b65369f655366076d203	2	G7_PLATE4	P.1	20J (Gamma, V3)	passed_qc	15/17 P.1 (B.1.1.28.1) SNPs	98.99	1717	N:P80R,N:R203K,N:G204R,ORF1a:H388Y,ORF1a:A859V,ORF1a:S1188L,ORF1a:K1795Q,ORF1a:T4355I,ORF1b:P314L,ORF1b:E1264D,ORF3a:S253P,ORF8:E92K,ORF9b:Q77E,S:L18F,S:T20N,S:P26S,S:D138Y,S:R190S,S:K417T,S:E484K,S:N501Y,S:D614G,S:H655Y,S:T1027I,S:V1176F	ORF1a:S3675-,ORF1a:G3676-,ORF1a:F3677-	B0000000072	61	USED	62	USED	63	L0000006609
Sample 073	6e237227ffa728cde6a00cc4	2	A8_PLATE4	B.1.351	20H (Beta, V2)	passed_qc	9/9 B.1.351 SNPs	96.11	487	E:P71L,N:T205I,ORF1a:T265I,ORF1a:K1655N,ORF1a:S2493I,ORF1a:A2593V,ORF1a:K3353R,ORF1b:P314L,ORF1b:T1511I,ORF3a:Q57H,ORF3a:S171L,ORF8:I121L,S:D80A,S:D215G,S:L242H,S:K417N,S:E484K,S:N501Y,S:D614G,S:A701V	ORF1a:S3675-,ORF1a:G3676-,ORF1a:F3677-,S:A243-,S:L244-,S:H245-	B0000000072	52	USED	53	USED	54	L0000006303
Sample 074	4b77a125b2a3738c17c506d9	2	H7_PLATE4	P.1	20J (Gamma, V3)	passed_qc	15/17 P.1 (B.1.1.28.1) SNPs	98.72	1509	N:P80R,N:R203K,N:G204R,ORF1a:H388Y,ORF1a:A859V,ORF1a:S1188L,ORF1a:K1795Q,ORF1a:T4355I,ORF1b:P314L,ORF1b:E1264D,ORF3a:S253P,ORF8:E92K,ORF9b:Q77E,S:L18F,S:T20N,S:P26S,S:D138Y,S:R190S,S:K417T,S:E484K,S:N501Y,S:D614G,S:H655Y,S:T1027I,S:V1176F	ORF1a:S3675-,ORF1a:G3676-,ORF1a:F3677-	B0000000072	55	USED	56	USED	57	L0000006643
Sample 075	76b9126490265fe192e28a99	2	C8_PLATE4	P.1	20J (Gamma, V3)	passed_qc	15/17 P.1 (B.1.1.28.1) SNPs	95.81	755	N:P80R,N:R203K,N:G204R,ORF1a:H388Y,ORF1a:A859V,ORF1a:S1188L,ORF1a:K1795Q,ORF1a:T4355I,ORF1b:P314L,ORF1b:E1264D,ORF3a:S253P,ORF8:E92K,ORF9b:Q77E,S:L18F,S:T20N,S:P26S,S:D138Y,S:R190S,S:K417T,S:E484K,S:N501Y,S:D614G,S:H655Y,S:T1027I,S:V1176F	ORF1a:S3675-,ORF1a:G3676-,ORF1a:F3677-	B0000000072	1	USED	2	USED	3	L0000005079
Sample 076	2680ab328bae7981b1997442	2	D12_PLATE4	B.1.1.318	20B	passed_qc		99.42	1305	M:I82T,M:I161L,N:R203K,N:G204R,N:A208G,ORF1a:E1196V,ORF1a:K2511N,ORF1a:T2936I,ORF1a:A3209V,ORF1a:T3284I,ORF1b:P314L,ORF1b:V2371M,ORF1b:R2613S,ORF7b:*44X,ORF8:F3X,ORF8:E106*,S:T95I,S:E484K,S:D614G,S:P681H,S:D796H	N:R209-,ORF1a:S3675-,ORF1a:G3676-,ORF1a:F3677-,ORF8:M1-,ORF8:K2-,S:Y144-	B0000000073	7	USED	8	USED	9	L0000006672
Sample 077	e7053c1395cf7a7a261516af	2	C10_PLATE4	P.1	20J (Gamma, V3)	passed_qc	15/17 P.1 (B.1.1.28.1) SNPs	98.66	1501	N:P80R,N:R203K,N:G204R,ORF1a:H388Y,ORF1a:A859V,ORF1a:S1188L,ORF1a:K1795Q,ORF1a:T4355I,ORF1b:P314L,ORF1b:E1264D,ORF3a:S253P,ORF8:E92K,ORF9b:Q77E,S:L18F,S:T20N,S:P26S,S:D138Y,S:R190S,S:K417T,S:E484K,S:N501Y,S:D614G,S:H655Y,S:T1027I,S:V1176F	ORF1a:S3675-,ORF1a:G3676-,ORF1a:F3677-	B0000000073	52	USED	53	USED	54	L0000006624
Sample 078	312361b07c6230b079f1b072	2	H10_PLATE4	P.1	20J (Gamma, V3)	passed_qc	15/17 P.1 (B.1.1.28.1) SNPs	98.82	1413	M:T7I,N:P80R,N:R203K,N:G204R,ORF1a:V84E,ORF1a:S1188L,ORF1a:K1795Q,ORF1b:D161Y,ORF1b:P314L,ORF1b:E1184N,ORF1b:E1264D,ORF3a:S253P,ORF8:E92K,ORF9b:Q77E,S:L18F,S:T20N,S:P26S,S:D138Y,S:R190S,S:K417T,S:E484K,S:N501Y,S:D614G,S:H655Y,S:T1027I,S:V1176F	ORF1a:M85-,ORF1a:V86-,ORF1a:E87-,ORF1a:S3675-,ORF1a:G3676-,ORF1a:F3677-	B0000000073	49	USED	50	USED	51	L0000006671
Sample 079	d13e6bc4d9f39b67e7607db6	2	D10_PLATE4	B.1.1.7	20I (Alpha, V1)	passed_qc	17/17 B.1.1.7 SNPs	99.7	1629	N:M1X,N:D3L,N:R203K,N:G204R,N:S235F,ORF1a:T1001I,ORF1a:A1708D,ORF1a:I2230T,ORF1b:P218L,ORF1b:P314L,ORF1b:P1975S,ORF8:Q27*,ORF8:R52I,ORF8:K68*,ORF8:Y73C,S:N501Y,S:A570D,S:D614G,S:P681H,S:T716I,S:S982A,S:D1118H	ORF1a:S3675-,ORF1a:G3676-,ORF1a:F3677-,S:H69-,S:V70-,S:Y144-	B0000000073	1	USED	2	USED	3	L0000006335
Sample 080	ebbddcad8f889036e4969143	2	G10_PLATE4	P.1	20J (Gamma, V3)	passed_qc	15/17 P.1 (B.1.1.28.1) SNPs	96.58	866	N:P80R,N:R203K,N:G204R,ORF1a:H388Y,ORF1a:A859V,ORF1a:S1188L,ORF1a:K1795Q,ORF1a:T4355I,ORF1b:P314L,ORF1b:E1264D,ORF3a:S253P,ORF8:E92K,ORF9b:Q77E,S:L18F,S:T20N,S:P26S,S:D138Y,S:R190S,S:K417T,S:E484K,S:N501Y,S:D614G,S:H655Y,S:T1027I,S:V1176F	ORF1a:S3675-,ORF1a:G3676-,ORF1a:F3677-	B0000000073	58	USED	59	USED	60	L0000006616
Sample 081	811d30cad2468b033fcaa1be	2	B10_PLATE4	P.1	20J (Gamma, V3)	passed_qc	15/17 P.1 (B.1.1.28.1) SNPs	98.88	1620	M:T7I,N:P80R,N:R203K,N:G204R,ORF1a:V84E,ORF1a:S1188L,ORF1a:K1795Q,ORF1b:D161Y,ORF1b:P314L,ORF1b:E1184N,ORF1b:E1264D,ORF3a:S253P,ORF8:E92K,ORF9b:Q77E,S:L18F,S:T20N,S:P26S,S:D138Y,S:R190S,S:K417T,S:E484K,S:N501Y,S:D614G,S:H655Y,S:T1027I,S:V1176F	ORF1a:M85-,ORF1a:V86-,ORF1a:E87-,ORF1a:S3675-,ORF1a:G3676-,ORF1a:F3677-	B0000000073	43	USED	44	USED	45	L0000006652
Sample 082	8c88c70765b1d3d50530ee36	2	E10_PLATE4	P.1	20J (Gamma, V3)	passed_qc	15/17 P.1 (B.1.1.28.1) SNPs	98.03	1202	N:P80R,N:R203K,N:G204R,ORF1a:H388Y,ORF1a:A859V,ORF1a:S1188L,ORF1a:K1795Q,ORF1a:T4355I,ORF1b:P314L,ORF1b:E1264D,ORF3a:S253P,ORF8:E92K,ORF9b:Q77E,S:L18F,S:T20N,S:P26S,S:D138Y,S:R190S,S:K417T,S:E484K,S:N501Y,S:D614G,S:H655Y,S:T1027I,S:V1176F	ORF1a:S3675-,ORF1a:G3676-,ORF1a:F3677-	B0000000073	70	USED	71	USED	72	L0000006628
Sample 083	6da3fe96e2ab9e50da110418	2	F10_PLATE4	P.1	20J (Gamma, V3)	passed_qc	15/17 P.1 (B.1.1.28.1) SNPs	97.51	1155	N:P80R,N:R203K,N:G204R,ORF1a:H388Y,ORF1a:A859V,ORF1a:S1188L,ORF1a:K1795Q,ORF1a:T4355I,ORF1b:P314L,ORF1b:E1264D,ORF3a:S253P,ORF8:E92K,ORF9b:Q77E,S:L18F,S:T20N,S:P26S,S:D138Y,S:R190S,S:K417T,S:E484K,S:N501Y,S:D614G,S:H655Y,S:T1027I,S:V1176F	ORF1a:S3675-,ORF1a:G3676-,ORF1a:F3677-	B0000000073	46	USED	47	USED	48	L0000006646
Sample 084	0b4ab01f8cf3ed54239f9933	2	A11_PLATE4	P.1	20J (Gamma, V3)	passed_qc	14/17 P.1 (B.1.1.28.1) SNPs	97.36	1006	M:T7I,N:P80R,N:R203K,N:G204R,ORF1a:V84E,ORF1a:S1188L,ORF1a:K1795Q,ORF1b:D161Y,ORF1b:P314L,ORF1b:E1184N,ORF1b:E1264D,ORF3a:S253P,ORF8:Q27*,ORF8:R52I,ORF8:E92K,ORF9b:Q77E,S:L18F,S:T20N,S:P26S,S:D138Y,S:K417T,S:E484K,S:N501Y,S:D614G,S:H655Y,S:T1027I,S:V1176F	ORF1a:M85-,ORF1a:V86-,ORF1a:E87-,ORF1a:S3675-,ORF1a:G3676-,ORF1a:F3677-	B0000000073	55	USED	56	USED	57	L0000006655
Sample 085	d9f40cb39ef5f6b3ea4d9502	2	H11_PLATE4	P.1	20J (Gamma, V3)	passed_qc	15/17 P.1 (B.1.1.28.1) SNPs	97.12	921	N:P80R,N:R203K,N:G204R,ORF1a:H388Y,ORF1a:A859V,ORF1a:S1188L,ORF1a:K1795Q,ORF1a:T4355I,ORF1b:P314L,ORF1b:E1264D,ORF3a:S253P,ORF8:E92K,ORF9b:Q77E,S:L18F,S:T20N,S:P26S,S:D138Y,S:R190S,S:K417T,S:E484K,S:N501Y,S:D614G,S:H655Y,S:T1027I,S:V1176F	ORF1a:S3675-,ORF1a:G3676-,ORF1a:F3677-	B0000000073	16	USED	17	USED	18	L0000006659
Sample 086	e804f32e24b601383f3d2b60	2	A2_PLATE5	B.1.1.7	20I (Alpha, V1)	passed_qc	17/17 B.1.1.7 SNPs	98.73	1525	N:M1X,N:D3L,N:R203K,N:G204R,N:S235F,ORF1a:G894C,ORF1a:T1001I,ORF1a:A1708D,ORF1a:L2146F,ORF1a:I2230T,ORF1b:P218L,ORF1b:P314L,ORF1b:P1975S,ORF8:Q27*,ORF8:R52I,ORF8:K68*,ORF8:Y73C,S:N501Y,S:A570D,S:D614G,S:P681H,S:T716I,S:S982A,S:D1118H	ORF1a:S3675-,ORF1a:G3676-,ORF1a:F3677-,S:H69-,S:V70-,S:Y144-	B0000000074	43	USED	44	USED	45	L0000006582
Sample 087	575a7da9030e5921efb1f057	2	H1_PLATE5	B.1.1.7	20I (Alpha, V1)	passed_qc	17/17 B.1.1.7 SNPs	99.15	1200	N:M1X,N:D3L,N:R203K,N:G204R,N:S235F,ORF1a:T1001I,ORF1a:A1708D,ORF1a:I2230T,ORF1a:A2584V,ORF1b:P218L,ORF1b:P314L,ORF1b:P1975S,ORF8:Q27*,ORF8:R52I,ORF8:K68*,ORF8:Y73C,S:V327I,S:N501Y,S:A570D,S:D614G,S:P681H,S:T716I,S:S982A,S:D1118H	ORF1a:S3675-,ORF1a:G3676-,ORF1a:F3677-,S:H69-,S:V70-,S:Y144-	B0000000074	49	USED	50	USED	51	L0000006559
Sample 088	c83a70c519c6547df8182ab8	2	F2_PLATE5	B.1.1.7	20I (Alpha, V1)	passed_qc	17/17 B.1.1.7 SNPs	98.66	1196	N:M1X,N:D3L,N:E136D,N:R203K,N:G204R,N:S235F,ORF1a:T1001I,ORF1a:R1566S,ORF1a:A1708D,ORF1a:I2230T,ORF1a:Q3966R,ORF1b:P314L,ORF1b:K1383R,ORF1b:A1521V,ORF1b:K2557R,ORF7a:C23F,ORF8:Q27*,ORF8:R52I,ORF8:Y73C,S:N501Y,S:A570D,S:D614G,S:P681H,S:T716I,S:A845S,S:S982A,S:D1118H,S:K1191N,S:G1219C	ORF1a:S3675-,ORF1a:G3676-,ORF1a:F3677-,S:H69-,S:V70-,S:Y144-	B0000000074	64	USED	65	USED	66	L0000006583
Sample 089	e6ba3df3d4f6c16597faffc8	2	F1_PLATE5	B.1.1.7	20I (Alpha, V1)	passed_qc	17/17 B.1.1.7 SNPs	99.23	1167	N:M1X,N:D3L,N:A155V,N:R203K,N:G204R,N:S235F,ORF1a:T1001I,ORF1a:A1708D,ORF1a:I2230T,ORF1a:E3441A,ORF1b:P218L,ORF1b:N291D,ORF1b:P314L,ORF1b:P1975S,ORF7b:A43L,ORF8:Q27*,ORF8:R52I,ORF8:K68*,ORF8:Y73C,S:N501Y,S:A570D,S:D614G,S:P681H,S:T716I,S:S982A,S:D1118H	ORF1a:S3675-,ORF1a:G3676-,ORF1a:F3677-,S:H69-,S:V70-,S:Y144-	B0000000074	40	USED	41	USED	42	L0000006561
Sample 090	08be48788c867535d0c21de2	2	A1_PLATE5	P.1	20J (Gamma, V3)	passed_qc	15/17 P.1 (B.1.1.28.1) SNPs	99.51	1408	N:P80R,N:R203K,N:G204R,ORF1a:H388Y,ORF1a:A859V,ORF1a:S1188L,ORF1a:K1795Q,ORF1a:T4355I,ORF1b:P314L,ORF1b:E1264D,ORF3a:S253P,ORF8:E92K,ORF9b:Q77E,S:L18F,S:T20N,S:P26S,S:D138Y,S:R190S,S:K417T,S:E484K,S:N501Y,S:D614G,S:H655Y,S:T1027I,S:V1176F	ORF1a:S3675-,ORF1a:G3676-,ORF1a:F3677-	B0000000074	28	USED	29	USED	30	L0000006574
Sample 091	5e48535ed059329c891dd882	2	C2_PLATE5	P.1	20J (Gamma, V3)	passed_qc	15/17 P.1 (B.1.1.28.1) SNPs	98.89	1707	N:P80R,N:R203K,N:G204R,ORF1a:H388Y,ORF1a:A859V,ORF1a:S1188L,ORF1a:K1795Q,ORF1a:T4355I,ORF1b:P314L,ORF1b:E1264D,ORF3a:S253P,ORF8:E92K,ORF9b:Q77E,S:L18F,S:T20N,S:P26S,S:D138Y,S:R190S,S:K417T,S:E484K,S:N501Y,S:D614G,S:H655Y,S:T1027I,S:V1176F	ORF1a:S3675-,ORF1a:G3676-,ORF1a:F3677-	B0000000074	58	USED	59	USED	60	L0000006584
Sample 092	63a1f036d320f2862e35fcc2	2	H2_PLATE5	P.1	20J (Gamma, V3)	passed_qc	15/17 P.1 (B.1.1.28.1) SNPs	97.6	1256	N:P80R,N:R203K,N:G204R,ORF1a:H388Y,ORF1a:A859V,ORF1a:S1188L,ORF1a:K1795Q,ORF1a:T4355I,ORF1b:P314L,ORF1b:E1264D,ORF3a:S253P,ORF8:E92K,ORF9b:Q77E,S:L18F,S:T20N,S:P26S,S:D138Y,S:R190S,S:K417T,S:E484K,S:N501Y,S:D614G,S:H655Y,S:T1027I,S:V1176F	ORF1a:S3675-,ORF1a:G3676-,ORF1a:F3677-	B0000000074	13	USED	14	USED	15	L0000006685
Sample 093	eaa287572e6b60e08613e873	2	C3_PLATE5	P.1	20J (Gamma, V3)	passed_qc	15/17 P.1 (B.1.1.28.1) SNPs	99.01	1408	N:P80R,N:R203K,N:G204R,ORF1a:H388Y,ORF1a:A859V,ORF1a:S1188L,ORF1a:K1795Q,ORF1a:T4355I,ORF1b:P314L,ORF1b:E1264D,ORF3a:S253P,ORF8:E92K,ORF9b:Q77E,S:L18F,S:T20N,S:P26S,S:D138Y,S:R190S,S:K417T,S:E484K,S:N501Y,S:D614G,S:H655Y,S:T1027I,S:V1176F	ORF1a:S3675-,ORF1a:G3676-,ORF1a:F3677-	B0000000074	4	USED	5	USED	6	L0000006699
Sample 094	91c049a4d0c9e909bce8b11b	2	G2_PLATE5	P.1	20J (Gamma, V3)	passed_qc	15/17 P.1 (B.1.1.28.1) SNPs	98.88	1786	M:T7I,N:P80R,N:R203K,N:G204R,ORF1a:V84E,ORF1a:S1188L,ORF1a:K1795Q,ORF1a:A2994V,ORF1b:D161Y,ORF1b:P314L,ORF1b:E1184N,ORF1b:E1264D,ORF3a:S253P,ORF8:E92K,ORF9b:Q77E,S:L18F,S:T20N,S:P26S,S:D138Y,S:R190S,S:K417T,S:E484K,S:N501Y,S:D614G,S:H655Y,S:T1027I,S:V1176F	ORF1a:M85-,ORF1a:V86-,ORF1a:E87-,ORF1a:S3675-,ORF1a:G3676-,ORF1a:F3677-	B0000000074	67	USED	68	USED	69	L0000006572
Sample 095	2289ac0ff6e8a30af429ebfb	2	B12_PLATE1	B.1.2	20G	passed_qc		99.43	1302	N:P67S,N:P199L,ORF1a:T265I,ORF1a:V365I,ORF1a:D928E,ORF1a:M2606I,ORF1a:L3352F,ORF1b:P314L,ORF1b:K1094R,ORF1b:N1653D,ORF1b:R2613C,ORF3a:Q57H,ORF3a:G172V,ORF8:S24L,S:D614G		B0000000075	64	USED	65	USED	66	L0000007922	OL709497	EPI_ISL_7155824
Sample 096	c50fa9bb72cca1cea508fe36	2	G12_PLATE1	B.1.596	20G	passed_qc		97.85	677	M:A98S,N:P67S,N:P199L,ORF1a:T265I,ORF1a:P1659S,ORF1a:A2129V,ORF1a:L3352F,ORF1a:A4148V,ORF1b:P314L,ORF1b:S997L,ORF1b:V1092F,ORF1b:T1274I,ORF1b:N1653D,ORF3a:Q57H,ORF3a:V112F,ORF3a:K136R,ORF3a:T151I,ORF3a:G172V,ORF8:S24L,S:D614G,S:S637A,S:V1228L		B0000000075	52	USED	53	USED	54	L0000007936	OL709523	EPI_ISL_7156896
Sample 097	1bd1b7dc82d4196cd75f8051	2	E4_PLATE5	P.1	20J (Gamma, V3)	passed_qc	15/17 P.1 (B.1.1.28.1) SNPs	99.01	1540	N:P80R,N:R203K,N:G204R,ORF1a:H388Y,ORF1a:A859V,ORF1a:S1188L,ORF1a:K1795Q,ORF1a:T4355I,ORF1b:P314L,ORF1b:E1264D,ORF3a:S253P,ORF8:E92K,ORF9b:Q77E,S:L18F,S:T20N,S:P26S,S:D138Y,S:R190S,S:K417T,S:E484K,S:N501Y,S:D614G,S:H655Y,S:T1027I,S:V1176F	ORF1a:S3675-,ORF1a:G3676-,ORF1a:F3677-	B0000000076	16	USED	17	USED	18	L0000007959
Sample 098		3	Plate-1_D9	AY.44	21A (Delta)	passed_qc	scorpio call: Alt alleles 11; Ref alleles 0; Amb alleles 2; Oth alleles 0	98.51	1224	M:I82T,N:D63G,N:R203M,N:G215C,N:D377Y,ORF1a:D147A,ORF1a:G519S,ORF1a:A1306S,ORF1a:P2046L,ORF1a:H2125Y,ORF1a:A2554V,ORF1a:V2930L,ORF1a:T3255I,ORF1a:T3646A,ORF1b:F183V,ORF1b:P314L,ORF1b:G662S,ORF1b:P1000L,ORF1b:H1087Y,ORF1b:A1918V,ORF1b:Q2635E,ORF3a:S26L,ORF7a:V82A,ORF7a:T120I,ORF7b:T40I,ORF8:L60F,ORF9b:T60A,S:T19R,S:G142D,S:R158G,S:V213A,S:D614G,S:P681R,S:D950N	ORF8:D119-,ORF8:F120-,S:E156-,S:F157-	B0000000110	37	L0000007139	38	L0000015211	39	L0000007143
Sample 099		3	Plate-1_H7	AY.103	21A (Delta)	passed_qc	scorpio call: Alt alleles 13; Ref alleles 0; Amb alleles 0; Oth alleles 0	99.72	1938	M:I82T,N:D63G,N:R203M,N:A208S,N:G215C,N:D377Y,ORF1a:A42T,ORF1a:G519S,ORF1a:L788F,ORF1a:A1306S,ORF1a:P2046L,ORF1a:P2287S,ORF1a:V2930L,ORF1a:T3255I,ORF1a:T3646A,ORF1b:P314L,ORF1b:G662S,ORF1b:P1000L,ORF1b:I1257V,ORF1b:A1918V,ORF3a:S26L,ORF3a:P104S,ORF7a:V82A,ORF7a:T120I,ORF7b:T40I,ORF9b:T60A,S:T19R,S:G142D,S:R158G,S:L452R,S:T478K,S:D614G,S:P681R,S:D950N	ORF8:D119-,ORF8:F120-,S:E156-,S:F157-	B0000000111	13	L0000015019	14	L0000015049	15	L0000015032
Sample 100		3	Plate-1_D6	AY.43	21A (Delta)	passed_qc	scorpio call: Alt alleles 11; Ref alleles 0; Amb alleles 2; Oth alleles 0	95.6	354	M:I82T,N:D63G,N:R203M,N:G215C,N:D377Y,ORF1a:S549F,ORF1a:A1306S,ORF1a:P2046L,ORF1a:V2930L,ORF1a:T3255I,ORF1a:T3646A,ORF1b:P314L,ORF1b:G662S,ORF1b:P1000L,ORF1b:A1847S,ORF1b:A1918V,ORF3a:S26L,ORF7a:V82A,ORF7a:T120I,ORF7b:T40I,ORF9b:T60A,S:T19R,S:T95I,S:G142D,S:R158G,S:D614G,S:P681R,S:D950N	ORF8:D119-,ORF8:F120-,S:E156-,S:F157-	B0000000115	1	L0000015631	2	L0000015638	3	L0000015626
Sample 101		3	Plate-2_H8	AY.25	21A (Delta)	passed_qc	scorpio call: Alt alleles 11; Ref alleles 0; Amb alleles 2; Oth alleles 0	98.08	913	M:I82T,N:D63G,N:P142Q,N:D377Y,ORF1a:G934S,ORF1a:A1306S,ORF1a:P2046L,ORF1a:V2930L,ORF1a:T3255I,ORF1a:T3646A,ORF1a:R4179K,ORF1b:P314L,ORF1b:G662S,ORF1b:P1000L,ORF1b:P1452L,ORF1b:A1918V,ORF3a:S26L,ORF3a:E239Q,ORF7a:L9M,ORF7a:V82A,ORF7a:T120I,ORF7b:T40I,ORF9b:T60A,S:T19R,S:G142D,S:R158G,S:L452R,S:D614G,S:P681R,S:D950N	ORF8:D119-,ORF8:F120-,S:E156-,S:F157-	B0000000121	10	L0000017480	11	L0000017530	12	L0000017461
Sample 102		3	Plate-3_G6	AY.52	21A (Delta)	passed_qc	scorpio call: Alt alleles 11; Ref alleles 0; Amb alleles 2; Oth alleles 0	98.44	1261	E:V62F,M:I82T,N:T49I,N:D63G,N:R203M,N:D377Y,ORF1a:P309L,ORF1a:P1640L,ORF1a:A3209V,ORF1a:V3718A,ORF1b:P314L,ORF1b:G662S,ORF1b:P1000L,ORF1b:P1570L,ORF3a:S26L,ORF6:F2S,ORF7a:V82A,ORF7a:L116F,ORF7a:T120I,ORF9b:T60A,S:T19R,S:G142D,S:R158G,S:D614G,S:P681R,S:D950N,S:L1141W	ORF8:D119-,ORF8:F120-,S:E156-,S:F157-	B0000000126	40	L0000017858	41	L0000017831	42	L0000017847
Sample 103		3	Plate-1_G5	B.1.617.2	21A (Delta)	passed_qc	scorpio call: Alt alleles 11; Ref alleles 0; Amb alleles 2; Oth alleles 0	96.88	745	M:I82T,N:D63G,N:R203M,N:G215C,N:D377Y,ORF1a:A1306S,ORF1a:P2046L,ORF1a:V2930L,ORF1a:T3255I,ORF1a:T3646A,ORF1b:P314L,ORF1b:G662S,ORF1b:P1000L,ORF1b:A1219S,ORF1b:A1918V,ORF3a:S26L,ORF7a:V82A,ORF7a:T120I,ORF7b:T40I,ORF8:Y31F,ORF8:V32L,ORF9b:S50L,ORF9b:T60A,S:T19R,S:T95I,S:D138Y,S:G142D,S:R158G,S:D614G,S:P681R,S:D950N	ORF8:D119-,ORF8:F120-,S:E156-,S:F157-	B0000000129	28	L0000018186	29	L0000018139	30	L0000018156	OL709733	EPI_ISL_7156931
Sample 104		3	Plate-2_H10	AY.103	21A (Delta)	passed_qc	scorpio call: Alt alleles 11; Ref alleles 0; Amb alleles 2; Oth alleles 0	97.6	1061	M:I82T,N:D63G,N:R203M,N:D377Y,ORF1a:A1306S,ORF1a:P2046L,ORF1a:P2287S,ORF1a:V2930L,ORF1a:T3255I,ORF1a:T3646A,ORF1b:P314L,ORF1b:G662S,ORF1b:P1000L,ORF1b:I1257V,ORF1b:A1918V,ORF3a:S26L,ORF3a:L83F,ORF7a:V82A,ORF7a:T120I,ORF7b:T40I,ORF9b:T60A,S:T19R,S:G142D,S:R158G,S:D614G,S:P681R,S:D950N	N:G214-,N:G215-,ORF8:D119-,ORF8:F120-,S:E156-,S:F157-	B0000000135	28	L0000018431	29	L0000018465	30	L0000018425
Sample 105		3	Plate-4_C12	AY.25	21A (Delta)	passed_qc	scorpio call: Alt alleles 13; Ref alleles 0; Amb alleles 0; Oth alleles 0	99.66	1707	M:I82T,N:D63G,N:R203M,N:G215C,N:D377Y,ORF1a:T770I,ORF1a:A1306S,ORF1a:P2046L,ORF1a:P2287S,ORF1a:V2930L,ORF1a:T3255I,ORF1a:T3646A,ORF1b:P314L,ORF1b:G662S,ORF1b:P1000L,ORF1b:A1918V,ORF1b:P1936S,ORF3a:S26L,ORF3a:E239Q,ORF7a:V82A,ORF7a:T120I,ORF7b:T40I,ORF9b:T60A,S:T19R,S:S112L,S:G142D,S:R158G,S:L452R,S:T478K,S:D614G,S:P681R,S:D950N	ORF8:D119-,ORF8:F120-,S:E156-,S:F157-	B0000000160	1	L0000019102	2	L0000019112	3	L0000019157
Sample 106		3	Plate-4_B12	AY.109	21A (Delta)	passed_qc	scorpio call: Alt alleles 11; Ref alleles 0; Amb alleles 2; Oth alleles 0	95.09	576	M:K15N,M:I82T,N:D63G,N:R203M,N:G215C,N:D377Y,ORF1a:A1306S,ORF1a:P2046L,ORF1a:V2930L,ORF1a:T3255I,ORF1a:V3336I,ORF1a:T3646A,ORF1a:Q3777R,ORF1b:P314L,ORF1b:G662S,ORF1b:P1000L,ORF1b:A1918V,ORF3a:S26L,ORF6:E46V,ORF7a:V82A,ORF7a:T120I,ORF7b:T40I,ORF9b:T60A,S:T19R,S:T95I,S:G142D,S:R158G,S:D614G,S:P681R,S:D950N	ORF8:D119-,ORF8:F120-,S:E156-,S:F157-	B0000000160	37	L0000019195	38	L0000024685	39	L0000019150
Sample 107		3	Plate-1_F3	AY.44	21A (Delta)	passed_qc	scorpio call: Alt alleles 13; Ref alleles 0; Amb alleles 0; Oth alleles 0	99.72	2087	M:I82T,N:D63G,N:R203M,N:G215C,N:D377Y,ORF1a:D147A,ORF1a:G519S,ORF1a:A1306S,ORF1a:P2046L,ORF1a:H2125Y,ORF1a:P2287S,ORF1a:A2554V,ORF1a:V2930L,ORF1a:T3255I,ORF1a:T3646A,ORF1b:F183V,ORF1b:P314L,ORF1b:G662S,ORF1b:P1000L,ORF1b:H1087Y,ORF1b:A1918V,ORF1b:Q2635E,ORF3a:S26L,ORF7a:V82A,ORF7a:T120I,ORF7b:T40I,ORF8:L60F,ORF9b:T60A,S:T19R,S:G142D,S:R158G,S:V213A,S:L452R,S:T478K,S:D614G,S:P681R,S:D950N	ORF8:D119-,ORF8:F120-,S:E156-,S:F157-	B0000000168	7	L0000024981	8	L0000024988	9	L0000019398
Sample 108		3	Plate-1_A3	AY.25	21A (Delta)	passed_qc	scorpio call: Alt alleles 13; Ref alleles 0; Amb alleles 0; Oth alleles 0	99.69	2052	M:I82T,N:D63G,N:P142Q,N:R203M,N:G215C,N:D377Y,ORF1a:G934S,ORF1a:A1306S,ORF1a:P2046L,ORF1a:P2287S,ORF1a:V2930L,ORF1a:T3255I,ORF1a:T3646A,ORF1a:R4179K,ORF1b:P314L,ORF1b:G662S,ORF1b:P1000L,ORF1b:P1452L,ORF1b:A1918V,ORF3a:S26L,ORF3a:E239Q,ORF7a:L9M,ORF7a:V82A,ORF7a:T120I,ORF7b:T40I,ORF9b:T60A,S:T19R,S:G142D,S:R158G,S:L452R,S:T478K,S:D614G,S:P681R,S:D950N	ORF8:D119-,ORF8:F120-,S:E156-,S:F157-	B0000000168	10	L0000019401	11	L0000019417	12	L0000024991
Sample 109		3	Plate-5_E4	AY.25	21A (Delta)	passed_qc	scorpio call: Alt alleles 12; Ref alleles 0; Amb alleles 1; Oth alleles 0	98.54	1862	M:I82T,N:D63G,N:R203M,N:G215C,N:D377Y,ORF1a:T770I,ORF1a:A1306S,ORF1a:P2046L,ORF1a:P2287S,ORF1a:V2930L,ORF1a:T3255I,ORF1a:T3646A,ORF1b:P314L,ORF1b:G662S,ORF1b:P1000L,ORF1b:A1918V,ORF1b:P1936S,ORF3a:S26L,ORF3a:E239Q,ORF7a:V82A,ORF7a:T120I,ORF7b:T40I,ORF9b:T60A,S:T19R,S:R158G,S:L452R,S:T478K,S:D614G,S:P681R,S:D950N	ORF8:D119-,ORF8:F120-,S:E156-,S:F157-	B0000000169	31	L0000019372	32	L0000019691	33	L0000019654	OL709846	EPI_ISL_7156855
Sample 110	a2bfe07609496865745a92d8	2	G9_PLATE6	AY.15	21A (Delta)	passed_qc		99.74	1894	M:I82T,N:M1X,N:D63G,N:R203M,N:D377Y,ORF1a:P309L,ORF1a:P1640L,ORF1a:M2259T,ORF1a:A3209V,ORF1a:V3718A,ORF1b:P314L,ORF1b:G662S,ORF1b:P1000L,ORF1b:P1570L,ORF1b:S1898F,ORF3a:S26L,ORF7a:V82A,ORF7a:L116F,ORF7a:T120I,ORF9b:T60A,S:T19R,S:E156G,S:L452R,S:T478K,S:D614G,S:P681R,S:N777S,S:D950N	ORF8:D119-,ORF8:F120-,S:F157-,S:R158-	B0000000184	19	L0000024094	20	L0000019802	21	L0000024258
Sample 111	ea95744da25b8a2fb1b4c54b	2	C9_PLATE6	B.1.617.2	21A (Delta)	passed_qc		98.25	1390	M:I82A,N:M1X,N:D63G,N:R203M,N:G215C,N:D377Y,ORF1a:T999I,ORF1a:A1306S,ORF1a:P2046L,ORF1a:P2287S,ORF1a:V2930L,ORF1a:T3255I,ORF1a:T3646A,ORF1b:P314L,ORF1b:G662S,ORF1b:P1000L,ORF1b:I1257V,ORF1b:A1918V,ORF3a:S26L,ORF7a:V82A,ORF7a:T120I,ORF7b:T40I,ORF9b:T60A,S:T19R,S:E156G,S:L452R,S:T478K,S:D614G,S:P681R,S:D950N	ORF8:D119-,ORF8:F120-,S:F157-,S:R158-	B0000000184	7	L0000024246	8	L0000024245	9	L0000019825
Sample 112	4a44f0636b6625bc39fa34b2	2	B11_PLATE6	B.1.617.2	21A (Delta)	passed_qc		98.87	1683	M:I82T,N:M1X,N:D63G,N:R203M,N:G215C,N:D377Y,ORF1a:A1306S,ORF1a:P2046L,ORF1a:P2287S,ORF1a:V2930L,ORF1a:T3255I,ORF1a:T3646A,ORF1b:P314L,ORF1b:G662S,ORF1b:P1000L,ORF1b:P1223L,ORF1b:I1257V,ORF1b:A1918V,ORF3a:S26L,ORF3a:W131C,ORF7a:V82A,ORF7a:T120I,ORF7b:T40I,ORF8:P36S,ORF8:A51V,ORF9b:T60A,S:T19R,S:E156G,S:L452R,S:T478K,S:D614G,S:P681R,S:D950N	ORF8:D119-,ORF8:F120-,S:F157-,S:R158-	B0000000184	52	L0000024046	53	L0000024036	54	L0000024034
Sample 113	e80a6aa65ab829f5ae018122	2	A9_PLATE6	B.1.617.2	21A (Delta)	passed_qc		97.37	1048	M:I82T,N:M1X,N:D63G,N:R203M,N:G215C,N:D377Y,ORF1a:T999I,ORF1a:A1306S,ORF1a:P2046L,ORF1a:P2287S,ORF1a:V2930L,ORF1a:T3255I,ORF1a:T3646A,ORF1b:P314L,ORF1b:G662S,ORF1b:P1000L,ORF1b:I1257V,ORF1b:A1918V,ORF3a:S26L,ORF6:N47S,ORF7a:V82A,ORF7a:T120I,ORF7b:T40I,ORF9b:T60A,S:T19R,S:E156G,S:L452R,S:T478K,S:D614G,S:P681R,S:D950N	ORF8:D119-,ORF8:F120-,S:F157-,S:R158-	B0000000184	1	L0000019856	2	L0000024232	3	NES
Sample 114	ba4593084c845ee766d5e38b	2	F9_PLATE6	AY.25	21A (Delta)	passed_qc		95.89	847	M:I82T,N:M1X,N:D63G,N:R203M,N:G215C,N:D377Y,ORF1a:A1306S,ORF1a:P2046L,ORF1a:P2287S,ORF1a:R2686H,ORF1a:V2930L,ORF1a:T3255I,ORF1a:T3646A,ORF1b:P314L,ORF1b:G662S,ORF1b:P1000L,ORF1b:I1257V,ORF1b:A1918V,ORF3a:S26L,ORF6:S25F,ORF7a:T28I,ORF7a:V82A,ORF7b:T40I,ORF9b:T60A,S:T19R,S:E156G,S:L452R,S:T478K,S:D614G,S:P681R,S:D950N	ORF8:D119-,ORF8:F120-,S:F157-,S:R158-	B0000000184	16	L0000019768	17	L0000019814	18	L0000019745
Sample 115	42cc196bbeba22e451a474e9	2	C11_PLATE6	B.1.617.2	21A (Delta)	passed_qc		96.7	1159	M:I82T,N:M1X,N:D63G,N:R203M,N:G215C,N:D377Y,ORF1a:A1306S,ORF1a:P2046L,ORF1a:P2287S,ORF1a:V2930L,ORF1a:T3255I,ORF1a:T3646A,ORF1b:P314L,ORF1b:G662S,ORF1b:P1000L,ORF1b:P1223L,ORF1b:I1257V,ORF1b:P1666H,ORF1b:A1918V,ORF3a:S26L,ORF3a:W131C,ORF7a:V82A,ORF7a:T120I,ORF7b:T40I,ORF8:P36S,ORF8:A51V,ORF9b:T60A,S:L5F,S:T19R,S:E156G,S:L452R,S:T478K,S:D614G,S:P681R,S:D950N	ORF8:D119-,ORF8:F120-,S:F157-,S:R158-	B0000000184	55	L0000024016	56	L0000024040	57	L0000024037
Sample 116	0e8c9baac1bb78f74582a443	2	C10_PLATE6	B.1.617.2	21A (Delta)	passed_qc		95.93	1122	M:I82T,N:M1X,N:G18V,N:D63G,N:R203M,N:D377Y,ORF1a:E1633D,ORF1a:P1640L,ORF1a:D2980G,ORF1a:A3209V,ORF1a:V3718A,ORF1a:T3750I,ORF1b:P314L,ORF1b:G662S,ORF1b:P1000L,ORF3a:S26L,ORF3a:T89I,ORF7a:E41D,ORF7a:V82A,ORF7a:T120I,ORF9b:V15L,ORF9b:T60A,S:T19R,S:E156G,S:A222V,S:L452R,S:T478K,S:D614G,S:P681R,S:D950N	ORF8:D119-,ORF8:F120-,S:F157-,S:R158-	B0000000184	31	L0000024041	32	L0000024011	33	L0000023994
Sample 117	7540554d05fd78b0e8afffcf	2	D9_PLATE6	AY.15	21A (Delta)	passed_qc		98.93	1302	M:I82T,N:M1X,N:D63G,N:R203M,N:D377Y,ORF1a:P309L,ORF1a:P1640L,ORF1a:M2259T,ORF1a:A3209V,ORF1a:V3718A,ORF1b:P314L,ORF1b:G662S,ORF1b:P1000L,ORF1b:P1570L,ORF1b:S1898F,ORF3a:S26L,ORF7a:V82A,ORF7a:L116F,ORF7a:T120I,ORF9b:T60A,S:T19R,S:E156G,S:L452R,S:T478K,S:D614G,S:P681R,S:N777S,S:D950N	ORF8:D119-,ORF8:F120-,S:F157-,S:R158-	B0000000184	10	L0000024117	11	L0000024315	12	L0000019651
Sample 118	0837ace44e869933495cdb4b	2	E11_PLATE6	AY.2	21A (Delta)	passed_qc		96.26	1072	M:I82T,N:M1X,N:D63G,N:R203M,N:D377Y,ORF1a:A1146T,ORF1a:P1640L,ORF1a:F2543L,ORF1a:A3209V,ORF1a:V3718A,ORF1a:T3750I,ORF1b:P314L,ORF1b:G662S,ORF1b:P1000L,ORF1b:T1290I,ORF1b:A1443V,ORF3a:S26L,ORF3a:T268M,ORF7a:V82A,ORF7a:T120I,ORF9b:T60A,S:T19R,S:E156G,S:A222V,S:K417N,S:D614G,S:P681R,S:D950N	ORF8:D119-,ORF8:F120-,S:F157-,S:R158-	B0000000184	61	L0000024027	62	L0000024044	63	L0000024015	OL709676	EPI_ISL_7156950
Sample 119	20aab98485fdaa82fbe6a556	2	H10_PLATE6	B.1.617.2	21A (Delta)	passed_qc		97.91	1058	M:I82T,N:M1X,N:G18V,N:D63G,N:R203M,N:D377Y,ORF1a:E1633D,ORF1a:P1640L,ORF1a:I3148V,ORF1a:A3209V,ORF1a:V3718A,ORF1a:T3750I,ORF1b:P314L,ORF1b:G662S,ORF1b:P1000L,ORF3a:S26L,ORF7a:V82A,ORF7a:T120I,ORF9b:V15L,ORF9b:T60A,S:T19R,S:E156G,S:A222V,S:V289I,S:L452R,S:T478K,S:D614G,S:P681R,S:D950N	ORF8:D119-,ORF8:F120-,S:F157-,S:R158-	B0000000184	46	L0000024014	47	L0000024010	48	L0000024017	OL709677
Sample 120	0e55aa6ef728cb7129a1c3f0	2	G10_PLATE6	AY.2	21A (Delta)	passed_qc		96.02	777	M:I82T,N:M1X,N:D63G,N:R203M,N:D377Y,ORF1a:A1146T,ORF1a:P1640L,ORF1a:F2543L,ORF1a:A3209V,ORF1a:V3718A,ORF1a:T3750I,ORF1b:P314L,ORF1b:G662S,ORF1b:P1000L,ORF1b:T1290I,ORF1b:A1443V,ORF3a:S26L,ORF3a:T268M,ORF7a:V82A,ORF7a:T120I,ORF9b:T60A,S:T19R,S:E156G,S:A222V,S:K417N,S:L452R,S:T478K,S:D614G,S:P681R,S:D950N	ORF8:D119-,ORF8:F120-,S:F157-,S:R158-	B0000000184	43	L0000024032	44	L0000024012	45	L0000024043	OL709678
Sample 121	e7c200fed3ce9188a5f0011f	2	A10_PLATE6	AY.15	21A (Delta)	passed_qc		99.73	1705	M:I82T,N:M1X,N:D63G,N:R203M,N:D377Y,ORF1a:P309L,ORF1a:P1640L,ORF1a:M2259T,ORF1a:A3209V,ORF1a:V3718A,ORF1b:P314L,ORF1b:G662S,ORF1b:P1000L,ORF1b:P1570L,ORF1b:S1898F,ORF3a:S26L,ORF7a:V82A,ORF7a:L116F,ORF7a:T120I,ORF9b:T60A,S:T19R,S:E156G,S:L452R,S:T478K,S:D614G,S:P681R,S:N777S,S:D950N	ORF8:D119-,ORF8:F120-,S:F157-,S:R158-	B0000000184	25	L0000024132	26	L0000024263	27	L0000019778
Sample 122	9c403db6a181041eeae65d84	2	D10_PLATE6	AY.12	21A (Delta)	passed_qc		98.4	1384	M:C64F,M:I82T,N:M1X,N:D63G,N:R203M,N:K373N,N:D377Y,ORF1a:P1640L,ORF1a:A3209V,ORF1a:V3718A,ORF1a:T3750I,ORF1b:P314L,ORF1b:G662S,ORF1b:P1000L,ORF3a:S26L,ORF7a:T28I,ORF7a:V82A,ORF7a:T120I,ORF9b:T60A,S:T19R,S:E156G,S:A222V,S:L452R,S:T478K,S:D614G,S:P681R,S:D950N	ORF8:D119-,ORF8:F120-,S:F157-,S:R158-	B0000000184	34	L0000024039	35	L0000024031	36	L0000024029
Sample 123	e0aa836ca12f6b5d6f45ac2d	2	A11_PLATE6	B.1.617.2	21A (Delta)	passed_qc		98.23	1381	M:I82T,N:M1X,N:D63G,N:R203M,N:G215C,N:D377Y,ORF1a:A211V,ORF1a:A1306S,ORF1a:P2046L,ORF1a:P2287S,ORF1a:A2554V,ORF1a:V2930L,ORF1a:T3255I,ORF1a:N3335S,ORF1a:T3646A,ORF1b:F183V,ORF1b:P314L,ORF1b:G662S,ORF1b:P1000L,ORF1b:A1918V,ORF3a:S26L,ORF7a:V82A,ORF7a:T120I,ORF7b:T40I,ORF8:R115C,ORF9b:T60A,S:T19R,S:E156G,S:L452R,S:T478K,S:D614G,S:P681R,S:D950N	ORF8:D119-,ORF8:F120-,S:F157-,S:R158-	B0000000184	49	L0000024035	50	L0000024047	51	L0000024026
Sample 124	98f67690ee49cda764802007	2	E9_PLATE6	B.1.617.2	21A (Delta)	passed_qc		97.14	978	M:I82A,N:M1X,N:D63G,N:R203M,N:G215C,N:D377Y,ORF1a:T999I,ORF1a:A1306S,ORF1a:P2046L,ORF1a:P2287S,ORF1a:V2930L,ORF1a:T3255I,ORF1a:T3646A,ORF1b:P314L,ORF1b:G662S,ORF1b:P1000L,ORF1b:I1257V,ORF1b:A1918V,ORF1b:T2445I,ORF3a:S26L,ORF7a:V82A,ORF7a:T120I,ORF7b:T40I,ORF9b:T60A,S:T19R,S:E156G,S:L452R,S:T478K,S:D614G,S:P681R,S:D950N	ORF8:D119-,ORF8:F120-,S:F157-,S:R158-	B0000000184	13	L0000019891	14	L0000024264	15	L0000019650
Sample 125	bb7e50b221e99be759233339	2	F10_PLATE6	B.1.617.2	21A (Delta)	passed_qc		98.77	1511	M:I82T,N:M1X,N:D63G,N:R203M,N:G215C,N:D377Y,ORF1a:T999I,ORF1a:A1306S,ORF1a:P2046L,ORF1a:P2287S,ORF1a:V2930L,ORF1a:T3255I,ORF1a:T3646A,ORF1b:P314L,ORF1b:G662S,ORF1b:P1000L,ORF1b:I1257V,ORF1b:A1918V,ORF3a:S26L,ORF7a:V82A,ORF7a:T120I,ORF7b:T40I,ORF9b:T60A,S:T19R,S:E156G,S:L452R,S:T478K,S:D614G,S:P681R,S:D950N	ORF8:D119-,ORF8:F120-,S:F157-,S:R158-	B0000000184	40	L0000023996	41	L0000024033	42	L0000024025
Sample 126	89eac861a2b10e415bc87bcf	2	B7_PLATE6	AY.15	21A (Delta)	passed_qc		97.94	1154	M:I82T,N:M1X,N:D63G,N:R203M,N:D377Y,ORF1a:P309L,ORF1a:P1640L,ORF1a:M2259T,ORF1a:A3209V,ORF1a:V3718A,ORF1b:P314L,ORF1b:G662S,ORF1b:P1000L,ORF1b:P1570L,ORF1b:S1898F,ORF3a:S26L,ORF7a:V82A,ORF7a:L116F,ORF7a:T120I,ORF9b:T60A,S:T19R,S:E156G,S:L452R,S:T478K,S:D614G,S:P681R,S:N777S,S:D950N	ORF8:D119-,ORF8:F120-,S:F157-,S:R158-	B0000000188	43	L0000023655	44	L0000023617	45	L0000023645
Sample 127	3af7509a330123fe6328e695	2	A7_PLATE6	B.1.617.2	21A (Delta)	passed_qc		96.56	937	M:I82T,N:M1X,N:D63G,N:R203M,N:G215C,N:D377Y,ORF1a:A1306S,ORF1a:P2046L,ORF1a:P2287S,ORF1a:V2930L,ORF1a:T3255I,ORF1a:T3646A,ORF1b:P314L,ORF1b:G662S,ORF1b:P1000L,ORF1b:I1257V,ORF1b:A1918V,ORF3a:S26L,ORF3a:L83F,ORF7a:V82A,ORF7a:T120I,ORF7b:T40I,ORF9b:T60A,S:T19R,S:N165T,S:L452R,S:T478K,S:D614G,S:P681R,S:D950N	ORF8:D119-,ORF8:F120-,S:C166-,S:T167-	B0000000188	31	L0000023581	32	L0000023626	33	L0000023594	OL709670	EPI_ISL_7156945
Sample 128	b6a872a462f8b30c8289e720	2	B8_PLATE6	AY.3	21A (Delta)	passed_qc		97.51	1168	M:I82T,N:M1X,N:D63G,N:R203M,N:G215C,N:D377Y,ORF1a:A1306S,ORF1a:P2046L,ORF1a:P2287S,ORF1a:V2930L,ORF1a:T3255I,ORF1a:T3646A,ORF1a:I3731V,ORF1b:P314L,ORF1b:G662S,ORF1b:P1000L,ORF1b:A1918V,ORF3a:S26L,ORF3a:A54V,ORF7a:L30X,ORF7a:K32X,ORF7a:V82A,ORF7a:T120I,ORF7b:T40I,ORF9b:T60A,S:T19R,S:E156G,S:L452R,S:T478K,S:D614G,S:P681R,S:D950N	ORF7a:L31-,ORF8:D119-,ORF8:F120-,S:F157-,S:R158-	B0000000189	55	L0000023445	56	L0000023545	57	L0000023490
Sample 129	e44d3b6904edda59a26d2826	2	G8_PLATE6	AY.25	21A (Delta)	passed_qc		98.88	1687	M:I82T,N:M1X,N:D63G,N:R203M,N:G215C,N:D377Y,ORF1a:A1306S,ORF1a:P2046L,ORF1a:P2287S,ORF1a:V2930L,ORF1a:T3255I,ORF1a:T3646A,ORF1a:C3766F,ORF1b:P314L,ORF1b:G662S,ORF1b:P1000L,ORF1b:A1918V,ORF3a:S26L,ORF3a:E239Q,ORF7a:V82A,ORF7a:T120I,ORF7b:T40I,ORF9b:T60A,S:T19R,S:E156G,S:L452R,S:T478K,S:D614G,S:P681R,S:D950N	ORF8:D119-,ORF8:F120-,S:F157-,S:R158-	B0000000189	28	L0000023472	29	L0000023430	30	L0000023544
Sample 130	7e0ed2b830cedeca01f457ed	2	H7_PLATE6	B.1.617.2	21A (Delta)	passed_qc		98.11	1525	M:I82T,N:M1X,N:D63G,N:R203M,N:G215C,N:D377Y,ORF1a:A1306S,ORF1a:P2046L,ORF1a:P2287S,ORF1a:V2930L,ORF1a:T3255I,ORF1a:T3646A,ORF1b:P314L,ORF1b:G662S,ORF1b:E910D,ORF1b:P1000L,ORF1b:A1918V,ORF1b:Q2635H,ORF3a:S26L,ORF3a:L95S,ORF7a:V71I,ORF7a:V82A,ORF7a:T120I,ORF7b:T40I,ORF9b:T60A,S:T19R,S:E156G,S:L452R,S:T478K,S:D614G,S:P681R,S:D950N	ORF8:D119-,ORF8:F120-,S:F157-,S:R158-	B0000000189	58	L0000023477	59	L0000023503	60	L0000023501
